# Supplementary material for: Molecular-Assisted Distinctness and Uniformity Testing Using SLAF-Sequencing Approach in Soybean
Source: Genes (Basel). 2020 Feb 6;11(2):175. doi: 10.3390/genes11020175 (PMC7074437; doi:10.3390/genes11020175)
Supplement: Supplementary file 1 [file genes-11-00175-s001.zip]

Archive with 4 entries (4 files):
- Table S2 revised.xlsx
- Table S3 revised.xlsx
- Table S4 revised.xlsx
- Table S1 revised.xls
