# Supplementary material for: Molecular-Assisted Distinctness and Uniformity Testing Using SLAF-Sequencing Approach in Soybean
Source: Genes (Basel). 2020 Feb 6;11(2):175. doi: 10.3390/genes11020175 (PMC7074437; doi:10.3390/genes11020175)
Supplement: Supplementary file 1 [file genes-11-00175-s001.zip › Table S3 revised.xlsx]

## Sheet: MatrixOutput
Table S3. Pairwise Patristic Distances Between the 5 cultivars
Cultivar 1	Cultivar 2	Dist
ZH68-20	ZH68-19	0.00989249
ZH68-20	ZH68-18	0.00826781
ZH68-19	ZH68-18	0.0100732
ZH68-20	ZH68-17	0.00671027
ZH68-19	ZH68-17	0.00851571
ZH68-18	ZH68-17	0.00510015
ZH68-20	ZH68-16	0.00842844
ZH68-19	ZH68-16	0.0114299
ZH68-18	ZH68-16	0.00980523
ZH68-17	ZH68-16	0.00824769
ZH68-20	ZH68-15	0.0081674
ZH68-19	ZH68-15	0.00997284
ZH68-18	ZH68-15	0.00683517
ZH68-17	ZH68-15	0.00527763
ZH68-16	ZH68-15	0.00970482
ZH68-20	ZH68-14	0.00857453
ZH68-19	ZH68-14	0.0106224
ZH68-18	ZH68-14	0.00899774
ZH68-17	ZH68-14	0.0074402
ZH68-16	ZH68-14	0.0101119
ZH68-15	ZH68-14	0.00889733
ZH68-20	ZH68-13	0.00846328
ZH68-19	ZH68-13	0.0102687
ZH68-18	ZH68-13	0.00687718
ZH68-17	ZH68-13	0.00531964
ZH68-16	ZH68-13	0.0100007
ZH68-15	ZH68-13	0.00703064
ZH68-14	ZH68-13	0.00919321
ZH68-20	ZH68-12	0.00955359
ZH68-19	ZH68-12	0.011359
ZH68-18	ZH68-12	0.00834986
ZH68-17	ZH68-12	0.00679232
ZH68-16	ZH68-12	0.011091
ZH68-15	ZH68-12	0.00824945
ZH68-14	ZH68-12	0.0102835
ZH68-13	ZH68-12	0.00854533
ZH68-20	ZH68-11	0.00825444
ZH68-19	ZH68-11	0.0100599
ZH68-18	ZH68-11	0.00666833
ZH68-17	ZH68-11	0.0051108
ZH68-16	ZH68-11	0.00979186
ZH68-15	ZH68-11	0.00682179
ZH68-14	ZH68-11	0.00898437
ZH68-13	ZH68-11	0.00638334
ZH68-12	ZH68-11	0.00833649
ZH68-20	ZH68-10	0.0088917
ZH68-19	ZH68-10	0.0106971
ZH68-18	ZH68-10	0.00755946
ZH68-17	ZH68-10	0.00600192
ZH68-16	ZH68-10	0.0104291
ZH68-15	ZH68-10	0.00691373
ZH68-14	ZH68-10	0.00962162
ZH68-13	ZH68-10	0.00775493
ZH68-12	ZH68-10	0.00897375
ZH68-11	ZH68-10	0.00754609
ZH68-20	ZH68-9	0.00810923
ZH68-19	ZH68-9	0.00842044
ZH68-18	ZH68-9	0.00828999
ZH68-17	ZH68-9	0.00673245
ZH68-16	ZH68-9	0.00964665
ZH68-15	ZH68-9	0.00818958
ZH68-14	ZH68-9	0.00883916
ZH68-13	ZH68-9	0.00848546
ZH68-12	ZH68-9	0.00957577
ZH68-11	ZH68-9	0.00827662
ZH68-10	ZH68-9	0.00891387
ZH68-20	ZH68-8	0.0079021
ZH68-19	ZH68-8	0.00899992
ZH68-18	ZH68-8	0.00808286
ZH68-17	ZH68-8	0.00652532
ZH68-16	ZH68-8	0.00943952
ZH68-15	ZH68-8	0.00798245
ZH68-14	ZH68-8	0.00863203
ZH68-13	ZH68-8	0.00827833
ZH68-12	ZH68-8	0.00936863
ZH68-11	ZH68-8	0.00806948
ZH68-10	ZH68-8	0.00870674
ZH68-9	ZH68-8	0.00721666
ZH68-20	ZH68-7	0.0078658
ZH68-19	ZH68-7	0.00991369
ZH68-18	ZH68-7	0.00828901
ZH68-17	ZH68-7	0.00673148
ZH68-16	ZH68-7	0.00940322
ZH68-15	ZH68-7	0.0081886
ZH68-14	ZH68-7	0.00752408
ZH68-13	ZH68-7	0.00848448
ZH68-12	ZH68-7	0.00957479
ZH68-11	ZH68-7	0.00827564
ZH68-10	ZH68-7	0.0089129
ZH68-9	ZH68-7	0.00813043
ZH68-8	ZH68-7	0.0079233
ZH68-20	ZH68-6	0.00564818
ZH68-19	ZH68-6	0.00769607
ZH68-18	ZH68-6	0.0060714
ZH68-17	ZH68-6	0.00451386
ZH68-16	ZH68-6	0.0071856
ZH68-15	ZH68-6	0.00597099
ZH68-14	ZH68-6	0.00604904
ZH68-13	ZH68-6	0.00626687
ZH68-12	ZH68-6	0.00735717
ZH68-11	ZH68-6	0.00605802
ZH68-10	ZH68-6	0.00669528
ZH68-9	ZH68-6	0.00591282
ZH68-8	ZH68-6	0.00570569
ZH68-7	ZH68-6	0.00534031
ZH68-20	ZH68-5	0.00629598
ZH68-19	ZH68-5	0.00693352
ZH68-18	ZH68-5	0.00647674
ZH68-17	ZH68-5	0.0049192
ZH68-16	ZH68-5	0.0078334
ZH68-15	ZH68-5	0.00637633
ZH68-14	ZH68-5	0.00702591
ZH68-13	ZH68-5	0.00667221
ZH68-12	ZH68-5	0.00776251
ZH68-11	ZH68-5	0.00646336
ZH68-10	ZH68-5	0.00710062
ZH68-9	ZH68-5	0.00515026
ZH68-8	ZH68-5	0.00540341
ZH68-7	ZH68-5	0.00631718
ZH68-6	ZH68-5	0.00409957
ZH68-20	ZH68-4	0.00662791
ZH68-19	ZH68-4	0.0079597
ZH68-18	ZH68-4	0.00680867
ZH68-17	ZH68-4	0.00525113
ZH68-16	ZH68-4	0.00816533
ZH68-15	ZH68-4	0.00670826
ZH68-14	ZH68-4	0.00735784
ZH68-13	ZH68-4	0.00700414
ZH68-12	ZH68-4	0.00809444
ZH68-11	ZH68-4	0.0067953
ZH68-10	ZH68-4	0.00743255
ZH68-9	ZH68-4	0.00617645
ZH68-8	ZH68-4	0.00596931
ZH68-7	ZH68-4	0.00664911
ZH68-6	ZH68-4	0.0044315
ZH68-5	ZH68-4	0.00436319
ZH68-20	ZH68-3	0.0056595
ZH68-19	ZH68-3	0.00725912
ZH68-18	ZH68-3	0.00584026
ZH68-17	ZH68-3	0.00428272
ZH68-16	ZH68-3	0.00719692
ZH68-15	ZH68-3	0.00573985
ZH68-14	ZH68-3	0.00638943
ZH68-13	ZH68-3	0.00603573
ZH68-12	ZH68-3	0.00712603
ZH68-11	ZH68-3	0.00582688
ZH68-10	ZH68-3	0.00646414
ZH68-9	ZH68-3	0.00547586
ZH68-8	ZH68-3	0.00526873
ZH68-7	ZH68-3	0.0056807
ZH68-6	ZH68-3	0.00346309
ZH68-5	ZH68-3	0.00366261
ZH68-4	ZH68-3	0.00399454
ZH68-20	ZH68-2	0.0064311
ZH68-19	ZH68-2	0.00823653
ZH68-18	ZH68-2	0.00458737
ZH68-17	ZH68-2	0.00326343
ZH68-16	ZH68-2	0.00796852
ZH68-15	ZH68-2	0.00499845
ZH68-14	ZH68-2	0.00716103
ZH68-13	ZH68-2	0.00504046
ZH68-12	ZH68-2	0.00651315
ZH68-11	ZH68-2	0.00483162
ZH68-10	ZH68-2	0.00572275
ZH68-9	ZH68-2	0.00645328
ZH68-8	ZH68-2	0.00624614
ZH68-7	ZH68-2	0.0064523
ZH68-6	ZH68-2	0.00423468
ZH68-5	ZH68-2	0.00464002
ZH68-4	ZH68-2	0.00497196
ZH68-3	ZH68-2	0.00400354
ZH68-20	ZH68-1	0.00599896
ZH68-19	ZH68-1	0.00759858
ZH68-18	ZH68-1	0.00617972
ZH68-17	ZH68-1	0.00462218
ZH68-16	ZH68-1	0.00753638
ZH68-15	ZH68-1	0.00607931
ZH68-14	ZH68-1	0.00672889
ZH68-13	ZH68-1	0.00637519
ZH68-12	ZH68-1	0.0074655
ZH68-11	ZH68-1	0.00616635
ZH68-10	ZH68-1	0.0068036
ZH68-9	ZH68-1	0.00581533
ZH68-8	ZH68-1	0.00560819
ZH68-7	ZH68-1	0.00602017
ZH68-6	ZH68-1	0.00380255
ZH68-5	ZH68-1	0.00400207
ZH68-4	ZH68-1	0.004334
ZH68-3	ZH68-1	0.00217897
ZH68-2	ZH68-1	0.00434301
ZH68-20	ZH35-25	0.133513
ZH68-19	ZH35-25	0.135112
ZH68-18	ZH35-25	0.133694
ZH68-17	ZH35-25	0.132136
ZH68-16	ZH35-25	0.13505
ZH68-15	ZH35-25	0.133593
ZH68-14	ZH35-25	0.134243
ZH68-13	ZH35-25	0.133889
ZH68-12	ZH35-25	0.134979
ZH68-11	ZH35-25	0.13368
ZH68-10	ZH35-25	0.134317
ZH68-9	ZH35-25	0.133329
ZH68-8	ZH35-25	0.133122
ZH68-7	ZH35-25	0.133534
ZH68-6	ZH35-25	0.131316
ZH68-5	ZH35-25	0.131516
ZH68-4	ZH35-25	0.131848
ZH68-3	ZH35-25	0.129693
ZH68-2	ZH35-25	0.131857
ZH68-1	ZH35-25	0.128728
ZH68-20	ZH35-24	0.141911
ZH68-19	ZH35-24	0.143511
ZH68-18	ZH35-24	0.142092
ZH68-17	ZH35-24	0.140534
ZH68-16	ZH35-24	0.143449
ZH68-15	ZH35-24	0.141991
ZH68-14	ZH35-24	0.142641
ZH68-13	ZH35-24	0.142287
ZH68-12	ZH35-24	0.143378
ZH68-11	ZH35-24	0.142079
ZH68-10	ZH35-24	0.142716
ZH68-9	ZH35-24	0.141727
ZH68-8	ZH35-24	0.14152
ZH68-7	ZH35-24	0.141932
ZH68-6	ZH35-24	0.139715
ZH68-5	ZH35-24	0.139914
ZH68-4	ZH35-24	0.140246
ZH68-3	ZH35-24	0.138091
ZH68-2	ZH35-24	0.140255
ZH68-1	ZH35-24	0.137127
ZH35-25	ZH35-24	0.00945055
ZH68-20	ZH35-23	0.138047
ZH68-19	ZH35-23	0.139646
ZH68-18	ZH35-23	0.138227
ZH68-17	ZH35-23	0.13667
ZH68-16	ZH35-23	0.139584
ZH68-15	ZH35-23	0.138127
ZH68-14	ZH35-23	0.138777
ZH68-13	ZH35-23	0.138423
ZH68-12	ZH35-23	0.139513
ZH68-11	ZH35-23	0.138214
ZH68-10	ZH35-23	0.138851
ZH68-9	ZH35-23	0.137863
ZH68-8	ZH35-23	0.137656
ZH68-7	ZH35-23	0.138068
ZH68-6	ZH35-23	0.13585
ZH68-5	ZH35-23	0.13605
ZH68-4	ZH35-23	0.136382
ZH68-3	ZH35-23	0.134227
ZH68-2	ZH35-23	0.136391
ZH68-1	ZH35-23	0.133262
ZH35-25	ZH35-23	0.00558606
ZH35-24	ZH35-23	0.01159
ZH68-20	ZH35-22	0.142748
ZH68-19	ZH35-22	0.144347
ZH68-18	ZH35-22	0.142928
ZH68-17	ZH35-22	0.141371
ZH68-16	ZH35-22	0.144285
ZH68-15	ZH35-22	0.142828
ZH68-14	ZH35-22	0.143478
ZH68-13	ZH35-22	0.143124
ZH68-12	ZH35-22	0.144214
ZH68-11	ZH35-22	0.142915
ZH68-10	ZH35-22	0.143552
ZH68-9	ZH35-22	0.142564
ZH68-8	ZH35-22	0.142357
ZH68-7	ZH35-22	0.142769
ZH68-6	ZH35-22	0.140551
ZH68-5	ZH35-22	0.140751
ZH68-4	ZH35-22	0.141083
ZH68-3	ZH35-22	0.138928
ZH68-2	ZH35-22	0.141092
ZH68-1	ZH35-22	0.137963
ZH35-25	ZH35-22	0.0102871
ZH35-24	ZH35-22	0.0113708
ZH35-23	ZH35-22	0.0124265
ZH68-20	ZH35-21	0.142078
ZH68-19	ZH35-21	0.143678
ZH68-18	ZH35-21	0.142259
ZH68-17	ZH35-21	0.140701
ZH68-16	ZH35-21	0.143616
ZH68-15	ZH35-21	0.142159
ZH68-14	ZH35-21	0.142808
ZH68-13	ZH35-21	0.142454
ZH68-12	ZH35-21	0.143545
ZH68-11	ZH35-21	0.142246
ZH68-10	ZH35-21	0.142883
ZH68-9	ZH35-21	0.141895
ZH68-8	ZH35-21	0.141687
ZH68-7	ZH35-21	0.142099
ZH68-6	ZH35-21	0.139882
ZH68-5	ZH35-21	0.140081
ZH68-4	ZH35-21	0.140413
ZH68-3	ZH35-21	0.138258
ZH68-2	ZH35-21	0.140422
ZH68-1	ZH35-21	0.137294
ZH35-25	ZH35-21	0.00961766
ZH35-24	ZH35-21	0.0107013
ZH35-23	ZH35-21	0.0117571
ZH35-22	ZH35-21	0.0103913
ZH68-20	ZH35-20	0.139112
ZH68-19	ZH35-20	0.140712
ZH68-18	ZH35-20	0.139293
ZH68-17	ZH35-20	0.137735
ZH68-16	ZH35-20	0.140649
ZH68-15	ZH35-20	0.139192
ZH68-14	ZH35-20	0.139842
ZH68-13	ZH35-20	0.139488
ZH68-12	ZH35-20	0.140579
ZH68-11	ZH35-20	0.139279
ZH68-10	ZH35-20	0.139917
ZH68-9	ZH35-20	0.138928
ZH68-8	ZH35-20	0.138721
ZH68-7	ZH35-20	0.139133
ZH68-6	ZH35-20	0.136916
ZH68-5	ZH35-20	0.137115
ZH68-4	ZH35-20	0.137447
ZH68-3	ZH35-20	0.135292
ZH68-2	ZH35-20	0.137456
ZH68-1	ZH35-20	0.134328
ZH35-25	ZH35-20	0.00665143
ZH35-24	ZH35-20	0.0107218
ZH35-23	ZH35-20	0.00879085
ZH35-22	ZH35-20	0.0115584
ZH35-21	ZH35-20	0.0108889
ZH68-20	ZH35-19	0.142935
ZH68-19	ZH35-19	0.144534
ZH68-18	ZH35-19	0.143116
ZH68-17	ZH35-19	0.141558
ZH68-16	ZH35-19	0.144472
ZH68-15	ZH35-19	0.143015
ZH68-14	ZH35-19	0.143665
ZH68-13	ZH35-19	0.143311
ZH68-12	ZH35-19	0.144401
ZH68-11	ZH35-19	0.143102
ZH68-10	ZH35-19	0.143739
ZH68-9	ZH35-19	0.142751
ZH68-8	ZH35-19	0.142544
ZH68-7	ZH35-19	0.142956
ZH68-6	ZH35-19	0.140738
ZH68-5	ZH35-19	0.140938
ZH68-4	ZH35-19	0.14127
ZH68-3	ZH35-19	0.139115
ZH68-2	ZH35-19	0.141279
ZH68-1	ZH35-19	0.13815
ZH35-25	ZH35-19	0.0104742
ZH35-24	ZH35-19	0.0115579
ZH35-23	ZH35-19	0.0126137
ZH35-22	ZH35-19	0.0108883
ZH35-21	ZH35-19	0.0105784
ZH35-20	ZH35-19	0.0117455
ZH68-20	ZH35-18	0.140534
ZH68-19	ZH35-18	0.142133
ZH68-18	ZH35-18	0.140714
ZH68-17	ZH35-18	0.139157
ZH68-16	ZH35-18	0.142071
ZH68-15	ZH35-18	0.140614
ZH68-14	ZH35-18	0.141264
ZH68-13	ZH35-18	0.14091
ZH68-12	ZH35-18	0.142
ZH68-11	ZH35-18	0.140701
ZH68-10	ZH35-18	0.141338
ZH68-9	ZH35-18	0.14035
ZH68-8	ZH35-18	0.140143
ZH68-7	ZH35-18	0.140555
ZH68-6	ZH35-18	0.138337
ZH68-5	ZH35-18	0.138537
ZH68-4	ZH35-18	0.138869
ZH68-3	ZH35-18	0.136714
ZH68-2	ZH35-18	0.138878
ZH68-1	ZH35-18	0.135749
ZH35-25	ZH35-18	0.00807302
ZH35-24	ZH35-18	0.0131976
ZH35-23	ZH35-18	0.0102124
ZH35-22	ZH35-18	0.0140341
ZH35-21	ZH35-18	0.0133647
ZH35-20	ZH35-18	0.0103984
ZH35-19	ZH35-18	0.0142212
ZH68-20	ZH35-17	0.142135
ZH68-19	ZH35-17	0.143734
ZH68-18	ZH35-17	0.142315
ZH68-17	ZH35-17	0.140758
ZH68-16	ZH35-17	0.143672
ZH68-15	ZH35-17	0.142215
ZH68-14	ZH35-17	0.142865
ZH68-13	ZH35-17	0.142511
ZH68-12	ZH35-17	0.143601
ZH68-11	ZH35-17	0.142302
ZH68-10	ZH35-17	0.142939
ZH68-9	ZH35-17	0.141951
ZH68-8	ZH35-17	0.141744
ZH68-7	ZH35-17	0.142156
ZH68-6	ZH35-17	0.139938
ZH68-5	ZH35-17	0.140138
ZH68-4	ZH35-17	0.14047
ZH68-3	ZH35-17	0.138315
ZH68-2	ZH35-17	0.140479
ZH68-1	ZH35-17	0.13735
ZH35-25	ZH35-17	0.009674
ZH35-24	ZH35-17	0.0103059
ZH35-23	ZH35-17	0.0118134
ZH35-22	ZH35-17	0.0115942
ZH35-21	ZH35-17	0.0109248
ZH35-20	ZH35-17	0.0109453
ZH35-19	ZH35-17	0.0117814
ZH35-18	ZH35-17	0.013421
ZH68-20	ZH35-16	0.142779
ZH68-19	ZH35-16	0.144379
ZH68-18	ZH35-16	0.14296
ZH68-17	ZH35-16	0.141403
ZH68-16	ZH35-16	0.144317
ZH68-15	ZH35-16	0.14286
ZH68-14	ZH35-16	0.143509
ZH68-13	ZH35-16	0.143156
ZH68-12	ZH35-16	0.144246
ZH68-11	ZH35-16	0.142947
ZH68-10	ZH35-16	0.143584
ZH68-9	ZH35-16	0.142596
ZH68-8	ZH35-16	0.142389
ZH68-7	ZH35-16	0.142801
ZH68-6	ZH35-16	0.140583
ZH68-5	ZH35-16	0.140782
ZH68-4	ZH35-16	0.141114
ZH68-3	ZH35-16	0.138959
ZH68-2	ZH35-16	0.141123
ZH68-1	ZH35-16	0.137995
ZH35-25	ZH35-16	0.0103188
ZH35-24	ZH35-16	0.0107197
ZH35-23	ZH35-16	0.0124582
ZH35-22	ZH35-16	0.012239
ZH35-21	ZH35-16	0.0115696
ZH35-20	ZH35-16	0.0115901
ZH35-19	ZH35-16	0.0124262
ZH35-18	ZH35-16	0.0140658
ZH35-17	ZH35-16	0.0111741
ZH68-20	ZH35-13	0.139409
ZH68-19	ZH35-13	0.141009
ZH68-18	ZH35-13	0.13959
ZH68-17	ZH35-13	0.138032
ZH68-16	ZH35-13	0.140946
ZH68-15	ZH35-13	0.139489
ZH68-14	ZH35-13	0.140139
ZH68-13	ZH35-13	0.139785
ZH68-12	ZH35-13	0.140875
ZH68-11	ZH35-13	0.139576
ZH68-10	ZH35-13	0.140214
ZH68-9	ZH35-13	0.139225
ZH68-8	ZH35-13	0.139018
ZH68-7	ZH35-13	0.13943
ZH68-6	ZH35-13	0.137212
ZH68-5	ZH35-13	0.137412
ZH68-4	ZH35-13	0.137744
ZH68-3	ZH35-13	0.135589
ZH68-2	ZH35-13	0.137753
ZH68-1	ZH35-13	0.134624
ZH35-25	ZH35-13	0.00694833
ZH35-24	ZH35-13	0.00975786
ZH35-23	ZH35-13	0.00908774
ZH35-22	ZH35-13	0.0105944
ZH35-21	ZH35-13	0.00992496
ZH35-20	ZH35-13	0.00821962
ZH35-19	ZH35-13	0.0107815
ZH35-18	ZH35-13	0.0106953
ZH35-17	ZH35-13	0.00998131
ZH35-16	ZH35-13	0.0106261
ZH68-20	ZH35-12	0.139552
ZH68-19	ZH35-12	0.141151
ZH68-18	ZH35-12	0.139733
ZH68-17	ZH35-12	0.138175
ZH68-16	ZH35-12	0.141089
ZH68-15	ZH35-12	0.139632
ZH68-14	ZH35-12	0.140282
ZH68-13	ZH35-12	0.139928
ZH68-12	ZH35-12	0.141018
ZH68-11	ZH35-12	0.139719
ZH68-10	ZH35-12	0.140356
ZH68-9	ZH35-12	0.139368
ZH68-8	ZH35-12	0.139161
ZH68-7	ZH35-12	0.139573
ZH68-6	ZH35-12	0.137355
ZH68-5	ZH35-12	0.137555
ZH68-4	ZH35-12	0.137887
ZH68-3	ZH35-12	0.135732
ZH68-2	ZH35-12	0.137896
ZH68-1	ZH35-12	0.134767
ZH35-25	ZH35-12	0.00709121
ZH35-24	ZH35-12	0.00953923
ZH35-23	ZH35-12	0.00923063
ZH35-22	ZH35-12	0.0103758
ZH35-21	ZH35-12	0.00970634
ZH35-20	ZH35-12	0.0083625
ZH35-19	ZH35-12	0.0105629
ZH35-18	ZH35-12	0.0108382
ZH35-17	ZH35-12	0.00976268
ZH35-16	ZH35-12	0.0104075
ZH35-13	ZH35-12	0.00739852
ZH68-20	ZH35-11	0.142109
ZH68-19	ZH35-11	0.143708
ZH68-18	ZH35-11	0.14229
ZH68-17	ZH35-11	0.140732
ZH68-16	ZH35-11	0.143646
ZH68-15	ZH35-11	0.142189
ZH68-14	ZH35-11	0.142839
ZH68-13	ZH35-11	0.142485
ZH68-12	ZH35-11	0.143575
ZH68-11	ZH35-11	0.142276
ZH68-10	ZH35-11	0.142913
ZH68-9	ZH35-11	0.141925
ZH68-8	ZH35-11	0.141718
ZH68-7	ZH35-11	0.14213
ZH68-6	ZH35-11	0.139912
ZH68-5	ZH35-11	0.140112
ZH68-4	ZH35-11	0.140444
ZH68-3	ZH35-11	0.138289
ZH68-2	ZH35-11	0.140453
ZH68-1	ZH35-11	0.137324
ZH35-25	ZH35-11	0.00964819
ZH35-24	ZH35-11	0.00834577
ZH35-23	ZH35-11	0.0117876
ZH35-22	ZH35-11	0.0115684
ZH35-21	ZH35-11	0.010899
ZH35-20	ZH35-11	0.0109195
ZH35-19	ZH35-11	0.0117555
ZH35-18	ZH35-11	0.0133952
ZH35-17	ZH35-11	0.0105035
ZH35-16	ZH35-11	0.0109173
ZH35-13	ZH35-11	0.0099555
ZH35-12	ZH35-11	0.00973687
ZH68-20	ZH35-10	0.141259
ZH68-19	ZH35-10	0.142858
ZH68-18	ZH35-10	0.14144
ZH68-17	ZH35-10	0.139882
ZH68-16	ZH35-10	0.142796
ZH68-15	ZH35-10	0.141339
ZH68-14	ZH35-10	0.141989
ZH68-13	ZH35-10	0.141635
ZH68-12	ZH35-10	0.142725
ZH68-11	ZH35-10	0.141426
ZH68-10	ZH35-10	0.142063
ZH68-9	ZH35-10	0.141075
ZH68-8	ZH35-10	0.140868
ZH68-7	ZH35-10	0.14128
ZH68-6	ZH35-10	0.139062
ZH68-5	ZH35-10	0.139262
ZH68-4	ZH35-10	0.139594
ZH68-3	ZH35-10	0.137439
ZH68-2	ZH35-10	0.139603
ZH68-1	ZH35-10	0.136474
ZH35-25	ZH35-10	0.00879828
ZH35-24	ZH35-10	0.00988194
ZH35-23	ZH35-10	0.0109377
ZH35-22	ZH35-10	0.00921233
ZH35-21	ZH35-10	0.00890245
ZH35-20	ZH35-10	0.0100696
ZH35-19	ZH35-10	0.00797716
ZH35-18	ZH35-10	0.0125453
ZH35-17	ZH35-10	0.0101054
ZH35-16	ZH35-10	0.0107502
ZH35-13	ZH35-10	0.00910558
ZH35-12	ZH35-10	0.00888696
ZH35-11	ZH35-10	0.0100796
ZH68-20	ZH35-6	0.139921
ZH68-19	ZH35-6	0.14152
ZH68-18	ZH35-6	0.140101
ZH68-17	ZH35-6	0.138544
ZH68-16	ZH35-6	0.141458
ZH68-15	ZH35-6	0.140001
ZH68-14	ZH35-6	0.14065
ZH68-13	ZH35-6	0.140297
ZH68-12	ZH35-6	0.141387
ZH68-11	ZH35-6	0.140088
ZH68-10	ZH35-6	0.140725
ZH68-9	ZH35-6	0.139737
ZH68-8	ZH35-6	0.13953
ZH68-7	ZH35-6	0.139942
ZH68-6	ZH35-6	0.137724
ZH68-5	ZH35-6	0.137924
ZH68-4	ZH35-6	0.138256
ZH68-3	ZH35-6	0.136101
ZH68-2	ZH35-6	0.138265
ZH68-1	ZH35-6	0.135136
ZH35-25	ZH35-6	0.00745996
ZH35-24	ZH35-6	0.0134639
ZH35-23	ZH35-6	0.00898911
ZH35-22	ZH35-6	0.0143004
ZH35-21	ZH35-6	0.013631
ZH35-20	ZH35-6	0.0106647
ZH35-19	ZH35-6	0.0144876
ZH35-18	ZH35-6	0.0120863
ZH35-17	ZH35-6	0.0136873
ZH35-16	ZH35-6	0.0143321
ZH35-13	ZH35-6	0.0109616
ZH35-12	ZH35-6	0.0111045
ZH35-11	ZH35-6	0.0136615
ZH35-10	ZH35-6	0.0128116
ZH68-20	ZH35-3	0.141119
ZH68-19	ZH35-3	0.142719
ZH68-18	ZH35-3	0.1413
ZH68-17	ZH35-3	0.139742
ZH68-16	ZH35-3	0.142657
ZH68-15	ZH35-3	0.141199
ZH68-14	ZH35-3	0.141849
ZH68-13	ZH35-3	0.141495
ZH68-12	ZH35-3	0.142586
ZH68-11	ZH35-3	0.141286
ZH68-10	ZH35-3	0.141924
ZH68-9	ZH35-3	0.140935
ZH68-8	ZH35-3	0.140728
ZH68-7	ZH35-3	0.14114
ZH68-6	ZH35-3	0.138923
ZH68-5	ZH35-3	0.139122
ZH68-4	ZH35-3	0.139454
ZH68-3	ZH35-3	0.137299
ZH68-2	ZH35-3	0.139463
ZH68-1	ZH35-3	0.136335
ZH35-25	ZH35-3	0.00865851
ZH35-24	ZH35-3	0.00802601
ZH35-23	ZH35-3	0.0107979
ZH35-22	ZH35-3	0.0105787
ZH35-21	ZH35-3	0.00990928
ZH35-20	ZH35-3	0.0099298
ZH35-19	ZH35-3	0.0107659
ZH35-18	ZH35-3	0.0124055
ZH35-17	ZH35-3	0.00951382
ZH35-16	ZH35-3	0.00992762
ZH35-13	ZH35-3	0.00896582
ZH35-12	ZH35-3	0.0087472
ZH35-11	ZH35-3	0.00822365
ZH35-10	ZH35-3	0.0090899
ZH35-6	ZH35-3	0.0126718
ZH68-20	ZH18-20	0.126775
ZH68-19	ZH18-20	0.128375
ZH68-18	ZH18-20	0.126956
ZH68-17	ZH18-20	0.125398
ZH68-16	ZH18-20	0.128312
ZH68-15	ZH18-20	0.126855
ZH68-14	ZH18-20	0.127505
ZH68-13	ZH18-20	0.127151
ZH68-12	ZH18-20	0.128241
ZH68-11	ZH18-20	0.126942
ZH68-10	ZH18-20	0.12758
ZH68-9	ZH18-20	0.126591
ZH68-8	ZH18-20	0.126384
ZH68-7	ZH18-20	0.126796
ZH68-6	ZH18-20	0.124579
ZH68-5	ZH18-20	0.124778
ZH68-4	ZH18-20	0.12511
ZH68-3	ZH18-20	0.122955
ZH68-2	ZH18-20	0.125119
ZH68-1	ZH18-20	0.121991
ZH35-25	ZH18-20	0.193004
ZH35-24	ZH18-20	0.201403
ZH35-23	ZH18-20	0.197538
ZH35-22	ZH18-20	0.202239
ZH35-21	ZH18-20	0.20157
ZH35-20	ZH18-20	0.198604
ZH35-19	ZH18-20	0.202426
ZH35-18	ZH18-20	0.200025
ZH35-17	ZH18-20	0.201626
ZH35-16	ZH18-20	0.202271
ZH35-13	ZH18-20	0.198901
ZH35-12	ZH18-20	0.199043
ZH35-11	ZH18-20	0.2016
ZH35-10	ZH18-20	0.200751
ZH35-6	ZH18-20	0.199412
ZH35-3	ZH18-20	0.200611
ZH68-20	ZH18-19	0.125053
ZH68-19	ZH18-19	0.126652
ZH68-18	ZH18-19	0.125234
ZH68-17	ZH18-19	0.123676
ZH68-16	ZH18-19	0.12659
ZH68-15	ZH18-19	0.125133
ZH68-14	ZH18-19	0.125783
ZH68-13	ZH18-19	0.125429
ZH68-12	ZH18-19	0.126519
ZH68-11	ZH18-19	0.12522
ZH68-10	ZH18-19	0.125858
ZH68-9	ZH18-19	0.124869
ZH68-8	ZH18-19	0.124662
ZH68-7	ZH18-19	0.125074
ZH68-6	ZH18-19	0.122856
ZH68-5	ZH18-19	0.123056
ZH68-4	ZH18-19	0.123388
ZH68-3	ZH18-19	0.121233
ZH68-2	ZH18-19	0.123397
ZH68-1	ZH18-19	0.120268
ZH35-25	ZH18-19	0.191282
ZH35-24	ZH18-19	0.199681
ZH35-23	ZH18-19	0.195816
ZH35-22	ZH18-19	0.200517
ZH35-21	ZH18-19	0.199848
ZH35-20	ZH18-19	0.196882
ZH35-19	ZH18-19	0.200704
ZH35-18	ZH18-19	0.198303
ZH35-17	ZH18-19	0.199904
ZH35-16	ZH18-19	0.200549
ZH35-13	ZH18-19	0.197179
ZH35-12	ZH18-19	0.197321
ZH35-11	ZH18-19	0.199878
ZH35-10	ZH18-19	0.199028
ZH35-6	ZH18-19	0.19769
ZH35-3	ZH18-19	0.198889
ZH18-20	ZH18-19	0.0173184
ZH68-20	ZH18-18	0.126305
ZH68-19	ZH18-18	0.127905
ZH68-18	ZH18-18	0.126486
ZH68-17	ZH18-18	0.124928
ZH68-16	ZH18-18	0.127842
ZH68-15	ZH18-18	0.126385
ZH68-14	ZH18-18	0.127035
ZH68-13	ZH18-18	0.126681
ZH68-12	ZH18-18	0.127771
ZH68-11	ZH18-18	0.126472
ZH68-10	ZH18-18	0.12711
ZH68-9	ZH18-18	0.126121
ZH68-8	ZH18-18	0.125914
ZH68-7	ZH18-18	0.126326
ZH68-6	ZH18-18	0.124109
ZH68-5	ZH18-18	0.124308
ZH68-4	ZH18-18	0.12464
ZH68-3	ZH18-18	0.122485
ZH68-2	ZH18-18	0.124649
ZH68-1	ZH18-18	0.121521
ZH35-25	ZH18-18	0.192534
ZH35-24	ZH18-18	0.200933
ZH35-23	ZH18-18	0.197068
ZH35-22	ZH18-18	0.201769
ZH35-21	ZH18-18	0.2011
ZH35-20	ZH18-18	0.198134
ZH35-19	ZH18-18	0.201956
ZH35-18	ZH18-18	0.199555
ZH35-17	ZH18-18	0.201156
ZH35-16	ZH18-18	0.201801
ZH35-13	ZH18-18	0.198431
ZH35-12	ZH18-18	0.198573
ZH35-11	ZH18-18	0.20113
ZH35-10	ZH18-18	0.200281
ZH35-6	ZH18-18	0.198942
ZH35-3	ZH18-18	0.200141
ZH18-20	ZH18-18	0.0185704
ZH18-19	ZH18-18	0.00850398
ZH68-20	ZH18-17	0.125189
ZH68-19	ZH18-17	0.126789
ZH68-18	ZH18-17	0.12537
ZH68-17	ZH18-17	0.123812
ZH68-16	ZH18-17	0.126727
ZH68-15	ZH18-17	0.12527
ZH68-14	ZH18-17	0.125919
ZH68-13	ZH18-17	0.125565
ZH68-12	ZH18-17	0.126656
ZH68-11	ZH18-17	0.125357
ZH68-10	ZH18-17	0.125994
ZH68-9	ZH18-17	0.125006
ZH68-8	ZH18-17	0.124798
ZH68-7	ZH18-17	0.12521
ZH68-6	ZH18-17	0.122993
ZH68-5	ZH18-17	0.123192
ZH68-4	ZH18-17	0.123524
ZH68-3	ZH18-17	0.121369
ZH68-2	ZH18-17	0.123533
ZH68-1	ZH18-17	0.120405
ZH35-25	ZH18-17	0.191419
ZH35-24	ZH18-17	0.199817
ZH35-23	ZH18-17	0.195953
ZH35-22	ZH18-17	0.200654
ZH35-21	ZH18-17	0.199984
ZH35-20	ZH18-17	0.197018
ZH35-19	ZH18-17	0.200841
ZH35-18	ZH18-17	0.198439
ZH35-17	ZH18-17	0.20004
ZH35-16	ZH18-17	0.200685
ZH35-13	ZH18-17	0.197315
ZH35-12	ZH18-17	0.197458
ZH35-11	ZH18-17	0.200015
ZH35-10	ZH18-17	0.199165
ZH35-6	ZH18-17	0.197826
ZH35-3	ZH18-17	0.199025
ZH18-20	ZH18-17	0.0399515
ZH18-19	ZH18-17	0.0382295
ZH18-18	ZH18-17	0.0394815
ZH68-20	ZH18-16	0.121261
ZH68-19	ZH18-16	0.122861
ZH68-18	ZH18-16	0.121442
ZH68-17	ZH18-16	0.119885
ZH68-16	ZH18-16	0.122799
ZH68-15	ZH18-16	0.121342
ZH68-14	ZH18-16	0.121991
ZH68-13	ZH18-16	0.121638
ZH68-12	ZH18-16	0.122728
ZH68-11	ZH18-16	0.121429
ZH68-10	ZH18-16	0.122066
ZH68-9	ZH18-16	0.121078
ZH68-8	ZH18-16	0.120871
ZH68-7	ZH18-16	0.121283
ZH68-6	ZH18-16	0.119065
ZH68-5	ZH18-16	0.119264
ZH68-4	ZH18-16	0.119596
ZH68-3	ZH18-16	0.117441
ZH68-2	ZH18-16	0.119605
ZH68-1	ZH18-16	0.116477
ZH35-25	ZH18-16	0.187491
ZH35-24	ZH18-16	0.195889
ZH35-23	ZH18-16	0.192025
ZH35-22	ZH18-16	0.196726
ZH35-21	ZH18-16	0.196056
ZH35-20	ZH18-16	0.19309
ZH35-19	ZH18-16	0.196913
ZH35-18	ZH18-16	0.194512
ZH35-17	ZH18-16	0.196113
ZH35-16	ZH18-16	0.196757
ZH35-13	ZH18-16	0.193387
ZH35-12	ZH18-16	0.19353
ZH35-11	ZH18-16	0.196087
ZH35-10	ZH18-16	0.195237
ZH35-6	ZH18-16	0.193899
ZH35-3	ZH18-16	0.195097
ZH18-20	ZH18-16	0.0173136
ZH18-19	ZH18-16	0.0155915
ZH18-18	ZH18-16	0.0168436
ZH18-17	ZH18-16	0.034438
ZH68-20	ZH18-15	0.12389
ZH68-19	ZH18-15	0.12549
ZH68-18	ZH18-15	0.124071
ZH68-17	ZH18-15	0.122514
ZH68-16	ZH18-15	0.125428
ZH68-15	ZH18-15	0.123971
ZH68-14	ZH18-15	0.12462
ZH68-13	ZH18-15	0.124267
ZH68-12	ZH18-15	0.125357
ZH68-11	ZH18-15	0.124058
ZH68-10	ZH18-15	0.124695
ZH68-9	ZH18-15	0.123707
ZH68-8	ZH18-15	0.1235
ZH68-7	ZH18-15	0.123911
ZH68-6	ZH18-15	0.121694
ZH68-5	ZH18-15	0.121893
ZH68-4	ZH18-15	0.122225
ZH68-3	ZH18-15	0.12007
ZH68-2	ZH18-15	0.122234
ZH68-1	ZH18-15	0.119106
ZH35-25	ZH18-15	0.19012
ZH35-24	ZH18-15	0.198518
ZH35-23	ZH18-15	0.194654
ZH35-22	ZH18-15	0.199355
ZH35-21	ZH18-15	0.198685
ZH35-20	ZH18-15	0.195719
ZH35-19	ZH18-15	0.199542
ZH35-18	ZH18-15	0.197141
ZH35-17	ZH18-15	0.198742
ZH35-16	ZH18-15	0.199386
ZH35-13	ZH18-15	0.196016
ZH35-12	ZH18-15	0.196159
ZH35-11	ZH18-15	0.198716
ZH35-10	ZH18-15	0.197866
ZH35-6	ZH18-15	0.196528
ZH35-3	ZH18-15	0.197726
ZH18-20	ZH18-15	0.0161558
ZH18-19	ZH18-15	0.0124342
ZH18-18	ZH18-15	0.0136863
ZH18-17	ZH18-15	0.0370669
ZH18-16	ZH18-15	0.0144289
ZH68-20	ZH18-14	0.126789
ZH68-19	ZH18-14	0.128389
ZH68-18	ZH18-14	0.12697
ZH68-17	ZH18-14	0.125412
ZH68-16	ZH18-14	0.128327
ZH68-15	ZH18-14	0.12687
ZH68-14	ZH18-14	0.127519
ZH68-13	ZH18-14	0.127165
ZH68-12	ZH18-14	0.128256
ZH68-11	ZH18-14	0.126957
ZH68-10	ZH18-14	0.127594
ZH68-9	ZH18-14	0.126606
ZH68-8	ZH18-14	0.126398
ZH68-7	ZH18-14	0.12681
ZH68-6	ZH18-14	0.124593
ZH68-5	ZH18-14	0.124792
ZH68-4	ZH18-14	0.125124
ZH68-3	ZH18-14	0.122969
ZH68-2	ZH18-14	0.125133
ZH68-1	ZH18-14	0.122005
ZH35-25	ZH18-14	0.193019
ZH35-24	ZH18-14	0.201417
ZH35-23	ZH18-14	0.197553
ZH35-22	ZH18-14	0.202254
ZH35-21	ZH18-14	0.201584
ZH35-20	ZH18-14	0.198618
ZH35-19	ZH18-14	0.202441
ZH35-18	ZH18-14	0.20004
ZH35-17	ZH18-14	0.20164
ZH35-16	ZH18-14	0.202285
ZH35-13	ZH18-14	0.198915
ZH35-12	ZH18-14	0.199058
ZH35-11	ZH18-14	0.201615
ZH35-10	ZH18-14	0.200765
ZH35-6	ZH18-14	0.199426
ZH35-3	ZH18-14	0.200625
ZH18-20	ZH18-14	0.0415516
ZH18-19	ZH18-14	0.0398295
ZH18-18	ZH18-14	0.0410816
ZH18-17	ZH18-14	0.00973909
ZH18-16	ZH18-14	0.036038
ZH18-15	ZH18-14	0.0386669
ZH68-20	ZH18-13	0.122051
ZH68-19	ZH18-13	0.123651
ZH68-18	ZH18-13	0.122232
ZH68-17	ZH18-13	0.120674
ZH68-16	ZH18-13	0.123588
ZH68-15	ZH18-13	0.122131
ZH68-14	ZH18-13	0.122781
ZH68-13	ZH18-13	0.122427
ZH68-12	ZH18-13	0.123517
ZH68-11	ZH18-13	0.122218
ZH68-10	ZH18-13	0.122856
ZH68-9	ZH18-13	0.121867
ZH68-8	ZH18-13	0.12166
ZH68-7	ZH18-13	0.122072
ZH68-6	ZH18-13	0.119854
ZH68-5	ZH18-13	0.120054
ZH68-4	ZH18-13	0.120386
ZH68-3	ZH18-13	0.118231
ZH68-2	ZH18-13	0.120395
ZH68-1	ZH18-13	0.117266
ZH35-25	ZH18-13	0.18828
ZH35-24	ZH18-13	0.196679
ZH35-23	ZH18-13	0.192814
ZH35-22	ZH18-13	0.197515
ZH35-21	ZH18-13	0.196846
ZH35-20	ZH18-13	0.19388
ZH35-19	ZH18-13	0.197702
ZH35-18	ZH18-13	0.195301
ZH35-17	ZH18-13	0.196902
ZH35-16	ZH18-13	0.197547
ZH35-13	ZH18-13	0.194177
ZH35-12	ZH18-13	0.194319
ZH35-11	ZH18-13	0.196876
ZH35-10	ZH18-13	0.196026
ZH35-6	ZH18-13	0.194688
ZH35-3	ZH18-13	0.195887
ZH18-20	ZH18-13	0.0187537
ZH18-19	ZH18-13	0.0170316
ZH18-18	ZH18-13	0.0182837
ZH18-17	ZH18-13	0.0352275
ZH18-16	ZH18-13	0.0132401
ZH18-15	ZH18-13	0.015869
ZH18-14	ZH18-13	0.0368275
ZH68-20	ZH18-12	0.123583
ZH68-19	ZH18-12	0.125183
ZH68-18	ZH18-12	0.123764
ZH68-17	ZH18-12	0.122207
ZH68-16	ZH18-12	0.125121
ZH68-15	ZH18-12	0.123664
ZH68-14	ZH18-12	0.124313
ZH68-13	ZH18-12	0.12396
ZH68-12	ZH18-12	0.12505
ZH68-11	ZH18-12	0.123751
ZH68-10	ZH18-12	0.124388
ZH68-9	ZH18-12	0.1234
ZH68-8	ZH18-12	0.123193
ZH68-7	ZH18-12	0.123605
ZH68-6	ZH18-12	0.121387
ZH68-5	ZH18-12	0.121586
ZH68-4	ZH18-12	0.121918
ZH68-3	ZH18-12	0.119763
ZH68-2	ZH18-12	0.121927
ZH68-1	ZH18-12	0.118799
ZH35-25	ZH18-12	0.189813
ZH35-24	ZH18-12	0.198211
ZH35-23	ZH18-12	0.194347
ZH35-22	ZH18-12	0.199048
ZH35-21	ZH18-12	0.198378
ZH35-20	ZH18-12	0.195412
ZH35-19	ZH18-12	0.199235
ZH35-18	ZH18-12	0.196834
ZH35-17	ZH18-12	0.198435
ZH35-16	ZH18-12	0.199079
ZH35-13	ZH18-12	0.195709
ZH35-12	ZH18-12	0.195852
ZH35-11	ZH18-12	0.198409
ZH35-10	ZH18-12	0.197559
ZH35-6	ZH18-12	0.196221
ZH35-3	ZH18-12	0.197419
ZH18-20	ZH18-12	0.0196356
ZH18-19	ZH18-12	0.0179135
ZH18-18	ZH18-12	0.0191656
ZH18-17	ZH18-12	0.03676
ZH18-16	ZH18-12	0.0138329
ZH18-15	ZH18-12	0.0167509
ZH18-14	ZH18-12	0.03836
ZH18-13	ZH18-12	0.0155621
ZH68-20	ZH18-11	0.123738
ZH68-19	ZH18-11	0.125337
ZH68-18	ZH18-11	0.123919
ZH68-17	ZH18-11	0.122361
ZH68-16	ZH18-11	0.125275
ZH68-15	ZH18-11	0.123818
ZH68-14	ZH18-11	0.124468
ZH68-13	ZH18-11	0.124114
ZH68-12	ZH18-11	0.125204
ZH68-11	ZH18-11	0.123905
ZH68-10	ZH18-11	0.124542
ZH68-9	ZH18-11	0.123554
ZH68-8	ZH18-11	0.123347
ZH68-7	ZH18-11	0.123759
ZH68-6	ZH18-11	0.121541
ZH68-5	ZH18-11	0.121741
ZH68-4	ZH18-11	0.122073
ZH68-3	ZH18-11	0.119918
ZH68-2	ZH18-11	0.122082
ZH68-1	ZH18-11	0.118953
ZH35-25	ZH18-11	0.189967
ZH35-24	ZH18-11	0.198366
ZH35-23	ZH18-11	0.194501
ZH35-22	ZH18-11	0.199202
ZH35-21	ZH18-11	0.198533
ZH35-20	ZH18-11	0.195567
ZH35-19	ZH18-11	0.199389
ZH35-18	ZH18-11	0.196988
ZH35-17	ZH18-11	0.198589
ZH35-16	ZH18-11	0.199234
ZH35-13	ZH18-11	0.195863
ZH35-12	ZH18-11	0.196006
ZH35-11	ZH18-11	0.198563
ZH35-10	ZH18-11	0.197713
ZH35-6	ZH18-11	0.196375
ZH35-3	ZH18-11	0.197574
ZH18-20	ZH18-11	0.0182109
ZH18-19	ZH18-11	0.0164889
ZH18-18	ZH18-11	0.0177409
ZH18-17	ZH18-11	0.0369144
ZH18-16	ZH18-11	0.0142765
ZH18-15	ZH18-11	0.0153263
ZH18-14	ZH18-11	0.0385145
ZH18-13	ZH18-11	0.0157166
ZH18-12	ZH18-11	0.0165985
ZH68-20	ZH18-10	0.125751
ZH68-19	ZH18-10	0.12735
ZH68-18	ZH18-10	0.125931
ZH68-17	ZH18-10	0.124374
ZH68-16	ZH18-10	0.127288
ZH68-15	ZH18-10	0.125831
ZH68-14	ZH18-10	0.12648
ZH68-13	ZH18-10	0.126127
ZH68-12	ZH18-10	0.127217
ZH68-11	ZH18-10	0.125918
ZH68-10	ZH18-10	0.126555
ZH68-9	ZH18-10	0.125567
ZH68-8	ZH18-10	0.12536
ZH68-7	ZH18-10	0.125772
ZH68-6	ZH18-10	0.123554
ZH68-5	ZH18-10	0.123754
ZH68-4	ZH18-10	0.124086
ZH68-3	ZH18-10	0.121931
ZH68-2	ZH18-10	0.124095
ZH68-1	ZH18-10	0.120966
ZH35-25	ZH18-10	0.19198
ZH35-24	ZH18-10	0.200378
ZH35-23	ZH18-10	0.196514
ZH35-22	ZH18-10	0.201215
ZH35-21	ZH18-10	0.200545
ZH35-20	ZH18-10	0.197579
ZH35-19	ZH18-10	0.201402
ZH35-18	ZH18-10	0.199001
ZH35-17	ZH18-10	0.200602
ZH35-16	ZH18-10	0.201247
ZH35-13	ZH18-10	0.197876
ZH35-12	ZH18-10	0.198019
ZH35-11	ZH18-10	0.200576
ZH35-10	ZH18-10	0.199726
ZH35-6	ZH18-10	0.198388
ZH35-3	ZH18-10	0.199586
ZH18-20	ZH18-10	0.018016
ZH18-19	ZH18-10	0.00898373
ZH18-18	ZH18-10	0.0102358
ZH18-17	ZH18-10	0.0389271
ZH18-16	ZH18-10	0.0162892
ZH18-15	ZH18-10	0.0131319
ZH18-14	ZH18-10	0.0405271
ZH18-13	ZH18-10	0.0177293
ZH18-12	ZH18-10	0.0186112
ZH18-11	ZH18-10	0.0171865
ZH68-20	ZH18-9	0.134606
ZH68-19	ZH18-9	0.136205
ZH68-18	ZH18-9	0.134787
ZH68-17	ZH18-9	0.133229
ZH68-16	ZH18-9	0.136143
ZH68-15	ZH18-9	0.134686
ZH68-14	ZH18-9	0.135336
ZH68-13	ZH18-9	0.134982
ZH68-12	ZH18-9	0.136072
ZH68-11	ZH18-9	0.134773
ZH68-10	ZH18-9	0.13541
ZH68-9	ZH18-9	0.134422
ZH68-8	ZH18-9	0.134215
ZH68-7	ZH18-9	0.134627
ZH68-6	ZH18-9	0.132409
ZH68-5	ZH18-9	0.132609
ZH68-4	ZH18-9	0.132941
ZH68-3	ZH18-9	0.130786
ZH68-2	ZH18-9	0.13295
ZH68-1	ZH18-9	0.129821
ZH35-25	ZH18-9	0.200835
ZH35-24	ZH18-9	0.209234
ZH35-23	ZH18-9	0.205369
ZH35-22	ZH18-9	0.21007
ZH35-21	ZH18-9	0.209401
ZH35-20	ZH18-9	0.206435
ZH35-19	ZH18-9	0.210257
ZH35-18	ZH18-9	0.207856
ZH35-17	ZH18-9	0.209457
ZH35-16	ZH18-9	0.210102
ZH35-13	ZH18-9	0.206731
ZH35-12	ZH18-9	0.206874
ZH35-11	ZH18-9	0.209431
ZH35-10	ZH18-9	0.208581
ZH35-6	ZH18-9	0.207243
ZH35-3	ZH18-9	0.208442
ZH18-20	ZH18-9	0.0145092
ZH18-19	ZH18-9	0.0251492
ZH18-18	ZH18-9	0.0264013
ZH18-17	ZH18-9	0.0477824
ZH18-16	ZH18-9	0.0251444
ZH18-15	ZH18-9	0.0239866
ZH18-14	ZH18-9	0.0493824
ZH18-13	ZH18-9	0.0265845
ZH18-12	ZH18-9	0.0274664
ZH18-11	ZH18-9	0.0260418
ZH18-10	ZH18-9	0.0258469
ZH68-20	ZH18-8	0.135602
ZH68-19	ZH18-8	0.137202
ZH68-18	ZH18-8	0.135783
ZH68-17	ZH18-8	0.134225
ZH68-16	ZH18-8	0.137139
ZH68-15	ZH18-8	0.135682
ZH68-14	ZH18-8	0.136332
ZH68-13	ZH18-8	0.135978
ZH68-12	ZH18-8	0.137069
ZH68-11	ZH18-8	0.135769
ZH68-10	ZH18-8	0.136407
ZH68-9	ZH18-8	0.135418
ZH68-8	ZH18-8	0.135211
ZH68-7	ZH18-8	0.135623
ZH68-6	ZH18-8	0.133406
ZH68-5	ZH18-8	0.133605
ZH68-4	ZH18-8	0.133937
ZH68-3	ZH18-8	0.131782
ZH68-2	ZH18-8	0.133946
ZH68-1	ZH18-8	0.130818
ZH35-25	ZH18-8	0.201832
ZH35-24	ZH18-8	0.21023
ZH35-23	ZH18-8	0.206365
ZH35-22	ZH18-8	0.211066
ZH35-21	ZH18-8	0.210397
ZH35-20	ZH18-8	0.207431
ZH35-19	ZH18-8	0.211254
ZH35-18	ZH18-8	0.208852
ZH35-17	ZH18-8	0.210453
ZH35-16	ZH18-8	0.211098
ZH35-13	ZH18-8	0.207728
ZH35-12	ZH18-8	0.207871
ZH35-11	ZH18-8	0.210428
ZH35-10	ZH18-8	0.209578
ZH35-6	ZH18-8	0.208239
ZH35-3	ZH18-8	0.209438
ZH18-20	ZH18-8	0.0155055
ZH18-19	ZH18-8	0.0261455
ZH18-18	ZH18-8	0.0273975
ZH18-17	ZH18-8	0.0487787
ZH18-16	ZH18-8	0.0261407
ZH18-15	ZH18-8	0.0249829
ZH18-14	ZH18-8	0.0503787
ZH18-13	ZH18-8	0.0275808
ZH18-12	ZH18-8	0.0284627
ZH18-11	ZH18-8	0.0270381
ZH18-10	ZH18-8	0.0268431
ZH18-9	ZH18-8	0.017134
ZH68-20	ZH18-7	0.123549
ZH68-19	ZH18-7	0.125149
ZH68-18	ZH18-7	0.12373
ZH68-17	ZH18-7	0.122173
ZH68-16	ZH18-7	0.125087
ZH68-15	ZH18-7	0.12363
ZH68-14	ZH18-7	0.124279
ZH68-13	ZH18-7	0.123926
ZH68-12	ZH18-7	0.125016
ZH68-11	ZH18-7	0.123717
ZH68-10	ZH18-7	0.124354
ZH68-9	ZH18-7	0.123366
ZH68-8	ZH18-7	0.123159
ZH68-7	ZH18-7	0.123571
ZH68-6	ZH18-7	0.121353
ZH68-5	ZH18-7	0.121552
ZH68-4	ZH18-7	0.121884
ZH68-3	ZH18-7	0.119729
ZH68-2	ZH18-7	0.121893
ZH68-1	ZH18-7	0.118765
ZH35-25	ZH18-7	0.189779
ZH35-24	ZH18-7	0.198177
ZH35-23	ZH18-7	0.194313
ZH35-22	ZH18-7	0.199014
ZH35-21	ZH18-7	0.198344
ZH35-20	ZH18-7	0.195378
ZH35-19	ZH18-7	0.199201
ZH35-18	ZH18-7	0.1968
ZH35-17	ZH18-7	0.198401
ZH35-16	ZH18-7	0.199045
ZH35-13	ZH18-7	0.195675
ZH35-12	ZH18-7	0.195818
ZH35-11	ZH18-7	0.198375
ZH35-10	ZH18-7	0.197525
ZH35-6	ZH18-7	0.196187
ZH35-3	ZH18-7	0.197385
ZH18-20	ZH18-7	0.0180224
ZH18-19	ZH18-7	0.0163004
ZH18-18	ZH18-7	0.0175524
ZH18-17	ZH18-7	0.0367259
ZH18-16	ZH18-7	0.014088
ZH18-15	ZH18-7	0.0151378
ZH18-14	ZH18-7	0.0383259
ZH18-13	ZH18-7	0.015528
ZH18-12	ZH18-7	0.01641
ZH18-11	ZH18-7	0.00987385
ZH18-10	ZH18-7	0.016998
ZH18-9	ZH18-7	0.0258533
ZH18-8	ZH18-7	0.0268495
ZH68-20	ZH18-6	0.130968
ZH68-19	ZH18-6	0.132568
ZH68-18	ZH18-6	0.131149
ZH68-17	ZH18-6	0.129591
ZH68-16	ZH18-6	0.132506
ZH68-15	ZH18-6	0.131049
ZH68-14	ZH18-6	0.131698
ZH68-13	ZH18-6	0.131344
ZH68-12	ZH18-6	0.132435
ZH68-11	ZH18-6	0.131136
ZH68-10	ZH18-6	0.131773
ZH68-9	ZH18-6	0.130785
ZH68-8	ZH18-6	0.130577
ZH68-7	ZH18-6	0.130989
ZH68-6	ZH18-6	0.128772
ZH68-5	ZH18-6	0.128971
ZH68-4	ZH18-6	0.129303
ZH68-3	ZH18-6	0.127148
ZH68-2	ZH18-6	0.129312
ZH68-1	ZH18-6	0.126184
ZH35-25	ZH18-6	0.197198
ZH35-24	ZH18-6	0.205596
ZH35-23	ZH18-6	0.201732
ZH35-22	ZH18-6	0.206433
ZH35-21	ZH18-6	0.205763
ZH35-20	ZH18-6	0.202797
ZH35-19	ZH18-6	0.20662
ZH35-18	ZH18-6	0.204219
ZH35-17	ZH18-6	0.205819
ZH35-16	ZH18-6	0.206464
ZH35-13	ZH18-6	0.203094
ZH35-12	ZH18-6	0.203237
ZH35-11	ZH18-6	0.205794
ZH35-10	ZH18-6	0.204944
ZH35-6	ZH18-6	0.203605
ZH35-3	ZH18-6	0.204804
ZH18-20	ZH18-6	0.0108716
ZH18-19	ZH18-6	0.0215116
ZH18-18	ZH18-6	0.0227637
ZH18-17	ZH18-6	0.0441448
ZH18-16	ZH18-6	0.0215068
ZH18-15	ZH18-6	0.020349
ZH18-14	ZH18-6	0.0457448
ZH18-13	ZH18-6	0.0229469
ZH18-12	ZH18-6	0.0238288
ZH18-11	ZH18-6	0.0224042
ZH18-10	ZH18-6	0.0222093
ZH18-9	ZH18-6	0.0125001
ZH18-8	ZH18-6	0.0109704
ZH18-7	ZH18-6	0.0222157
ZH68-20	ZH18-5	0.120999
ZH68-19	ZH18-5	0.122599
ZH68-18	ZH18-5	0.12118
ZH68-17	ZH18-5	0.119622
ZH68-16	ZH18-5	0.122536
ZH68-15	ZH18-5	0.121079
ZH68-14	ZH18-5	0.121729
ZH68-13	ZH18-5	0.121375
ZH68-12	ZH18-5	0.122466
ZH68-11	ZH18-5	0.121166
ZH68-10	ZH18-5	0.121804
ZH68-9	ZH18-5	0.120815
ZH68-8	ZH18-5	0.120608
ZH68-7	ZH18-5	0.12102
ZH68-6	ZH18-5	0.118803
ZH68-5	ZH18-5	0.119002
ZH68-4	ZH18-5	0.119334
ZH68-3	ZH18-5	0.117179
ZH68-2	ZH18-5	0.119343
ZH68-1	ZH18-5	0.116215
ZH35-25	ZH18-5	0.187229
ZH35-24	ZH18-5	0.195627
ZH35-23	ZH18-5	0.191762
ZH35-22	ZH18-5	0.196463
ZH35-21	ZH18-5	0.195794
ZH35-20	ZH18-5	0.192828
ZH35-19	ZH18-5	0.196651
ZH35-18	ZH18-5	0.194249
ZH35-17	ZH18-5	0.19585
ZH35-16	ZH18-5	0.196495
ZH35-13	ZH18-5	0.193125
ZH35-12	ZH18-5	0.193268
ZH35-11	ZH18-5	0.195825
ZH35-10	ZH18-5	0.194975
ZH35-6	ZH18-5	0.193636
ZH35-3	ZH18-5	0.194835
ZH18-20	ZH18-5	0.0170512
ZH18-19	ZH18-5	0.0153292
ZH18-18	ZH18-5	0.0165812
ZH18-17	ZH18-5	0.0341756
ZH18-16	ZH18-5	0.0112486
ZH18-15	ZH18-5	0.0141666
ZH18-14	ZH18-5	0.0357756
ZH18-13	ZH18-5	0.0129778
ZH18-12	ZH18-5	0.0118678
ZH18-11	ZH18-5	0.0140141
ZH18-10	ZH18-5	0.0160268
ZH18-9	ZH18-5	0.0248821
ZH18-8	ZH18-5	0.0258784
ZH18-7	ZH18-5	0.0138256
ZH18-6	ZH18-5	0.0212445
ZH68-20	ZH18-4	0.136882
ZH68-19	ZH18-4	0.138482
ZH68-18	ZH18-4	0.137063
ZH68-17	ZH18-4	0.135505
ZH68-16	ZH18-4	0.13842
ZH68-15	ZH18-4	0.136963
ZH68-14	ZH18-4	0.137612
ZH68-13	ZH18-4	0.137259
ZH68-12	ZH18-4	0.138349
ZH68-11	ZH18-4	0.13705
ZH68-10	ZH18-4	0.137687
ZH68-9	ZH18-4	0.136699
ZH68-8	ZH18-4	0.136492
ZH68-7	ZH18-4	0.136903
ZH68-6	ZH18-4	0.134686
ZH68-5	ZH18-4	0.134885
ZH68-4	ZH18-4	0.135217
ZH68-3	ZH18-4	0.133062
ZH68-2	ZH18-4	0.135226
ZH68-1	ZH18-4	0.132098
ZH35-25	ZH18-4	0.203112
ZH35-24	ZH18-4	0.21151
ZH35-23	ZH18-4	0.207646
ZH35-22	ZH18-4	0.212347
ZH35-21	ZH18-4	0.211677
ZH35-20	ZH18-4	0.208711
ZH35-19	ZH18-4	0.212534
ZH35-18	ZH18-4	0.210133
ZH35-17	ZH18-4	0.211734
ZH35-16	ZH18-4	0.212378
ZH35-13	ZH18-4	0.209008
ZH35-12	ZH18-4	0.209151
ZH35-11	ZH18-4	0.211708
ZH35-10	ZH18-4	0.210858
ZH35-6	ZH18-4	0.20952
ZH35-3	ZH18-4	0.210718
ZH18-20	ZH18-4	0.0167857
ZH18-19	ZH18-4	0.0274257
ZH18-18	ZH18-4	0.0286778
ZH18-17	ZH18-4	0.0500589
ZH18-16	ZH18-4	0.0274209
ZH18-15	ZH18-4	0.0262631
ZH18-14	ZH18-4	0.0516589
ZH18-13	ZH18-4	0.028861
ZH18-12	ZH18-4	0.0297429
ZH18-11	ZH18-4	0.0283183
ZH18-10	ZH18-4	0.0281233
ZH18-9	ZH18-4	0.0220971
ZH18-8	ZH18-4	0.0230934
ZH18-7	ZH18-4	0.0281298
ZH18-6	ZH18-4	0.0184595
ZH18-5	ZH18-4	0.0271586
ZH68-20	ZH18-3	0.134108
ZH68-19	ZH18-3	0.135707
ZH68-18	ZH18-3	0.134289
ZH68-17	ZH18-3	0.132731
ZH68-16	ZH18-3	0.135645
ZH68-15	ZH18-3	0.134188
ZH68-14	ZH18-3	0.134838
ZH68-13	ZH18-3	0.134484
ZH68-12	ZH18-3	0.135574
ZH68-11	ZH18-3	0.134275
ZH68-10	ZH18-3	0.134912
ZH68-9	ZH18-3	0.133924
ZH68-8	ZH18-3	0.133717
ZH68-7	ZH18-3	0.134129
ZH68-6	ZH18-3	0.131911
ZH68-5	ZH18-3	0.132111
ZH68-4	ZH18-3	0.132443
ZH68-3	ZH18-3	0.130288
ZH68-2	ZH18-3	0.132452
ZH68-1	ZH18-3	0.129323
ZH35-25	ZH18-3	0.200337
ZH35-24	ZH18-3	0.208736
ZH35-23	ZH18-3	0.204871
ZH35-22	ZH18-3	0.209572
ZH35-21	ZH18-3	0.208903
ZH35-20	ZH18-3	0.205937
ZH35-19	ZH18-3	0.209759
ZH35-18	ZH18-3	0.207358
ZH35-17	ZH18-3	0.208959
ZH35-16	ZH18-3	0.209604
ZH35-13	ZH18-3	0.206233
ZH35-12	ZH18-3	0.206376
ZH35-11	ZH18-3	0.208933
ZH35-10	ZH18-3	0.208083
ZH35-6	ZH18-3	0.206745
ZH35-3	ZH18-3	0.207944
ZH18-20	ZH18-3	0.0140112
ZH18-19	ZH18-3	0.0246512
ZH18-18	ZH18-3	0.0259033
ZH18-17	ZH18-3	0.0472844
ZH18-16	ZH18-3	0.0246464
ZH18-15	ZH18-3	0.0234886
ZH18-14	ZH18-3	0.0488844
ZH18-13	ZH18-3	0.0260865
ZH18-12	ZH18-3	0.0269684
ZH18-11	ZH18-3	0.0255438
ZH18-10	ZH18-3	0.0253488
ZH18-9	ZH18-3	0.0156397
ZH18-8	ZH18-3	0.0127499
ZH18-7	ZH18-3	0.0253553
ZH18-6	ZH18-3	0.0094761
ZH18-5	ZH18-3	0.0243841
ZH18-4	ZH18-3	0.0215991
ZH68-20	ZH18-2	0.132385
ZH68-19	ZH18-2	0.133985
ZH68-18	ZH18-2	0.132566
ZH68-17	ZH18-2	0.131008
ZH68-16	ZH18-2	0.133922
ZH68-15	ZH18-2	0.132465
ZH68-14	ZH18-2	0.133115
ZH68-13	ZH18-2	0.132761
ZH68-12	ZH18-2	0.133852
ZH68-11	ZH18-2	0.132552
ZH68-10	ZH18-2	0.13319
ZH68-9	ZH18-2	0.132201
ZH68-8	ZH18-2	0.131994
ZH68-7	ZH18-2	0.132406
ZH68-6	ZH18-2	0.130189
ZH68-5	ZH18-2	0.130388
ZH68-4	ZH18-2	0.13072
ZH68-3	ZH18-2	0.128565
ZH68-2	ZH18-2	0.130729
ZH68-1	ZH18-2	0.127601
ZH35-25	ZH18-2	0.198615
ZH35-24	ZH18-2	0.207013
ZH35-23	ZH18-2	0.203148
ZH35-22	ZH18-2	0.207849
ZH35-21	ZH18-2	0.20718
ZH35-20	ZH18-2	0.204214
ZH35-19	ZH18-2	0.208037
ZH35-18	ZH18-2	0.205635
ZH35-17	ZH18-2	0.207236
ZH35-16	ZH18-2	0.207881
ZH35-13	ZH18-2	0.204511
ZH35-12	ZH18-2	0.204653
ZH35-11	ZH18-2	0.20721
ZH35-10	ZH18-2	0.206361
ZH35-6	ZH18-2	0.205022
ZH35-3	ZH18-2	0.206221
ZH18-20	ZH18-2	0.0122884
ZH18-19	ZH18-2	0.0229284
ZH18-18	ZH18-2	0.0241805
ZH18-17	ZH18-2	0.0455616
ZH18-16	ZH18-2	0.0229236
ZH18-15	ZH18-2	0.0217658
ZH18-14	ZH18-2	0.0471616
ZH18-13	ZH18-2	0.0243637
ZH18-12	ZH18-2	0.0252456
ZH18-11	ZH18-2	0.023821
ZH18-10	ZH18-2	0.023626
ZH18-9	ZH18-2	0.0124446
ZH18-8	ZH18-2	0.0149132
ZH18-7	ZH18-2	0.0236325
ZH18-6	ZH18-2	0.0102793
ZH18-5	ZH18-2	0.0226613
ZH18-4	ZH18-2	0.0198763
ZH18-3	ZH18-2	0.0134189
ZH68-20	ZH18-1	0.122207
ZH68-19	ZH18-1	0.123806
ZH68-18	ZH18-1	0.122387
ZH68-17	ZH18-1	0.12083
ZH68-16	ZH18-1	0.123744
ZH68-15	ZH18-1	0.122287
ZH68-14	ZH18-1	0.122937
ZH68-13	ZH18-1	0.122583
ZH68-12	ZH18-1	0.123673
ZH68-11	ZH18-1	0.122374
ZH68-10	ZH18-1	0.123011
ZH68-9	ZH18-1	0.122023
ZH68-8	ZH18-1	0.121816
ZH68-7	ZH18-1	0.122228
ZH68-6	ZH18-1	0.12001
ZH68-5	ZH18-1	0.12021
ZH68-4	ZH18-1	0.120542
ZH68-3	ZH18-1	0.118387
ZH68-2	ZH18-1	0.120551
ZH68-1	ZH18-1	0.117422
ZH35-25	ZH18-1	0.188436
ZH35-24	ZH18-1	0.196834
ZH35-23	ZH18-1	0.19297
ZH35-22	ZH18-1	0.197671
ZH35-21	ZH18-1	0.197002
ZH35-20	ZH18-1	0.194035
ZH35-19	ZH18-1	0.197858
ZH35-18	ZH18-1	0.195457
ZH35-17	ZH18-1	0.197058
ZH35-16	ZH18-1	0.197703
ZH35-13	ZH18-1	0.194332
ZH35-12	ZH18-1	0.194475
ZH35-11	ZH18-1	0.197032
ZH35-10	ZH18-1	0.196182
ZH35-6	ZH18-1	0.194844
ZH35-3	ZH18-1	0.196042
ZH18-20	ZH18-1	0.0189094
ZH18-19	ZH18-1	0.0171873
ZH18-18	ZH18-1	0.0184394
ZH18-17	ZH18-1	0.0353832
ZH18-16	ZH18-1	0.0133958
ZH18-15	ZH18-1	0.0160247
ZH18-14	ZH18-1	0.0369832
ZH18-13	ZH18-1	0.0106651
ZH18-12	ZH18-1	0.0157178
ZH18-11	ZH18-1	0.0158723
ZH18-10	ZH18-1	0.017885
ZH18-9	ZH18-1	0.0267402
ZH18-8	ZH18-1	0.0277365
ZH18-7	ZH18-1	0.0156837
ZH18-6	ZH18-1	0.0231026
ZH18-5	ZH18-1	0.0131335
ZH18-4	ZH18-1	0.0290167
ZH18-3	ZH18-1	0.0262422
ZH18-2	ZH18-1	0.0245194
ZH68-20	ZH13-20	0.363286
ZH68-19	ZH13-20	0.364885
ZH68-18	ZH13-20	0.363466
ZH68-17	ZH13-20	0.361909
ZH68-16	ZH13-20	0.364823
ZH68-15	ZH13-20	0.363366
ZH68-14	ZH13-20	0.364016
ZH68-13	ZH13-20	0.363662
ZH68-12	ZH13-20	0.364752
ZH68-11	ZH13-20	0.363453
ZH68-10	ZH13-20	0.36409
ZH68-9	ZH13-20	0.363102
ZH68-8	ZH13-20	0.362895
ZH68-7	ZH13-20	0.363307
ZH68-6	ZH13-20	0.361089
ZH68-5	ZH13-20	0.361289
ZH68-4	ZH13-20	0.361621
ZH68-3	ZH13-20	0.359466
ZH68-2	ZH13-20	0.36163
ZH68-1	ZH13-20	0.358501
ZH35-25	ZH13-20	0.374289
ZH35-24	ZH13-20	0.382688
ZH35-23	ZH13-20	0.378823
ZH35-22	ZH13-20	0.383524
ZH35-21	ZH13-20	0.382855
ZH35-20	ZH13-20	0.379889
ZH35-19	ZH13-20	0.383711
ZH35-18	ZH13-20	0.38131
ZH35-17	ZH13-20	0.382911
ZH35-16	ZH13-20	0.383556
ZH35-13	ZH13-20	0.380185
ZH35-12	ZH13-20	0.380328
ZH35-11	ZH13-20	0.382885
ZH35-10	ZH13-20	0.382035
ZH35-6	ZH13-20	0.380697
ZH35-3	ZH13-20	0.381896
ZH18-20	ZH13-20	0.422777
ZH18-19	ZH13-20	0.421055
ZH18-18	ZH13-20	0.422307
ZH18-17	ZH13-20	0.421192
ZH18-16	ZH13-20	0.417264
ZH18-15	ZH13-20	0.419893
ZH18-14	ZH13-20	0.422792
ZH18-13	ZH13-20	0.418053
ZH18-12	ZH13-20	0.419586
ZH18-11	ZH13-20	0.41974
ZH18-10	ZH13-20	0.421753
ZH18-9	ZH13-20	0.430608
ZH18-8	ZH13-20	0.431604
ZH18-7	ZH13-20	0.419552
ZH18-6	ZH13-20	0.426971
ZH18-5	ZH13-20	0.417001
ZH18-4	ZH13-20	0.432885
ZH18-3	ZH13-20	0.43011
ZH18-2	ZH13-20	0.428387
ZH18-1	ZH13-20	0.418209
ZH68-20	ZH13-18	0.35844
ZH68-19	ZH13-18	0.360039
ZH68-18	ZH13-18	0.35862
ZH68-17	ZH13-18	0.357063
ZH68-16	ZH13-18	0.359977
ZH68-15	ZH13-18	0.35852
ZH68-14	ZH13-18	0.35917
ZH68-13	ZH13-18	0.358816
ZH68-12	ZH13-18	0.359906
ZH68-11	ZH13-18	0.358607
ZH68-10	ZH13-18	0.359244
ZH68-9	ZH13-18	0.358256
ZH68-8	ZH13-18	0.358049
ZH68-7	ZH13-18	0.358461
ZH68-6	ZH13-18	0.356243
ZH68-5	ZH13-18	0.356443
ZH68-4	ZH13-18	0.356775
ZH68-3	ZH13-18	0.35462
ZH68-2	ZH13-18	0.356784
ZH68-1	ZH13-18	0.353655
ZH35-25	ZH13-18	0.369443
ZH35-24	ZH13-18	0.377842
ZH35-23	ZH13-18	0.373977
ZH35-22	ZH13-18	0.378678
ZH35-21	ZH13-18	0.378009
ZH35-20	ZH13-18	0.375043
ZH35-19	ZH13-18	0.378865
ZH35-18	ZH13-18	0.376464
ZH35-17	ZH13-18	0.378065
ZH35-16	ZH13-18	0.37871
ZH35-13	ZH13-18	0.375339
ZH35-12	ZH13-18	0.375482
ZH35-11	ZH13-18	0.378039
ZH35-10	ZH13-18	0.377189
ZH35-6	ZH13-18	0.375851
ZH35-3	ZH13-18	0.37705
ZH18-20	ZH13-18	0.417931
ZH18-19	ZH13-18	0.416209
ZH18-18	ZH13-18	0.417461
ZH18-17	ZH13-18	0.416346
ZH18-16	ZH13-18	0.412418
ZH18-15	ZH13-18	0.415047
ZH18-14	ZH13-18	0.417946
ZH18-13	ZH13-18	0.413207
ZH18-12	ZH13-18	0.41474
ZH18-11	ZH13-18	0.414894
ZH18-10	ZH13-18	0.416907
ZH18-9	ZH13-18	0.425762
ZH18-8	ZH13-18	0.426759
ZH18-7	ZH13-18	0.414706
ZH18-6	ZH13-18	0.422125
ZH18-5	ZH13-18	0.412155
ZH18-4	ZH13-18	0.428039
ZH18-3	ZH13-18	0.425264
ZH18-2	ZH13-18	0.423541
ZH18-1	ZH13-18	0.413363
ZH13-20	ZH13-18	0.0203216
ZH68-20	ZH13-17	0.366264
ZH68-19	ZH13-17	0.367864
ZH68-18	ZH13-17	0.366445
ZH68-17	ZH13-17	0.364888
ZH68-16	ZH13-17	0.367802
ZH68-15	ZH13-17	0.366345
ZH68-14	ZH13-17	0.366994
ZH68-13	ZH13-17	0.366641
ZH68-12	ZH13-17	0.367731
ZH68-11	ZH13-17	0.366432
ZH68-10	ZH13-17	0.367069
ZH68-9	ZH13-17	0.366081
ZH68-8	ZH13-17	0.365874
ZH68-7	ZH13-17	0.366286
ZH68-6	ZH13-17	0.364068
ZH68-5	ZH13-17	0.364267
ZH68-4	ZH13-17	0.364599
ZH68-3	ZH13-17	0.362444
ZH68-2	ZH13-17	0.364608
ZH68-1	ZH13-17	0.36148
ZH35-25	ZH13-17	0.377268
ZH35-24	ZH13-17	0.385666
ZH35-23	ZH13-17	0.381802
ZH35-22	ZH13-17	0.386503
ZH35-21	ZH13-17	0.385833
ZH35-20	ZH13-17	0.382867
ZH35-19	ZH13-17	0.38669
ZH35-18	ZH13-17	0.384289
ZH35-17	ZH13-17	0.38589
ZH35-16	ZH13-17	0.386535
ZH35-13	ZH13-17	0.383164
ZH35-12	ZH13-17	0.383307
ZH35-11	ZH13-17	0.385864
ZH35-10	ZH13-17	0.385014
ZH35-6	ZH13-17	0.383676
ZH35-3	ZH13-17	0.384874
ZH18-20	ZH13-17	0.425756
ZH18-19	ZH13-17	0.424034
ZH18-18	ZH13-17	0.425286
ZH18-17	ZH13-17	0.42417
ZH18-16	ZH13-17	0.420242
ZH18-15	ZH13-17	0.422871
ZH18-14	ZH13-17	0.42577
ZH18-13	ZH13-17	0.421032
ZH18-12	ZH13-17	0.422564
ZH18-11	ZH13-17	0.422719
ZH18-10	ZH13-17	0.424732
ZH18-9	ZH13-17	0.433587
ZH18-8	ZH13-17	0.434583
ZH18-7	ZH13-17	0.42253
ZH18-6	ZH13-17	0.429949
ZH18-5	ZH13-17	0.41998
ZH18-4	ZH13-17	0.435863
ZH18-3	ZH13-17	0.433089
ZH18-2	ZH13-17	0.431366
ZH18-1	ZH13-17	0.421188
ZH13-20	ZH13-17	0.0135761
ZH13-18	ZH13-17	0.0233003
ZH68-20	ZH13-16	0.281666
ZH68-19	ZH13-16	0.283266
ZH68-18	ZH13-16	0.281847
ZH68-17	ZH13-16	0.28029
ZH68-16	ZH13-16	0.283204
ZH68-15	ZH13-16	0.281747
ZH68-14	ZH13-16	0.282396
ZH68-13	ZH13-16	0.282043
ZH68-12	ZH13-16	0.283133
ZH68-11	ZH13-16	0.281834
ZH68-10	ZH13-16	0.282471
ZH68-9	ZH13-16	0.281483
ZH68-8	ZH13-16	0.281276
ZH68-7	ZH13-16	0.281688
ZH68-6	ZH13-16	0.27947
ZH68-5	ZH13-16	0.27967
ZH68-4	ZH13-16	0.280001
ZH68-3	ZH13-16	0.277846
ZH68-2	ZH13-16	0.28001
ZH68-1	ZH13-16	0.276882
ZH35-25	ZH13-16	0.29267
ZH35-24	ZH13-16	0.301068
ZH35-23	ZH13-16	0.297204
ZH35-22	ZH13-16	0.301905
ZH35-21	ZH13-16	0.301235
ZH35-20	ZH13-16	0.298269
ZH35-19	ZH13-16	0.302092
ZH35-18	ZH13-16	0.299691
ZH35-17	ZH13-16	0.301292
ZH35-16	ZH13-16	0.301937
ZH35-13	ZH13-16	0.298566
ZH35-12	ZH13-16	0.298709
ZH35-11	ZH13-16	0.301266
ZH35-10	ZH13-16	0.300416
ZH35-6	ZH13-16	0.299078
ZH35-3	ZH13-16	0.300276
ZH18-20	ZH13-16	0.341158
ZH18-19	ZH13-16	0.339436
ZH18-18	ZH13-16	0.340688
ZH18-17	ZH13-16	0.339572
ZH18-16	ZH13-16	0.335645
ZH18-15	ZH13-16	0.338273
ZH18-14	ZH13-16	0.341172
ZH18-13	ZH13-16	0.336434
ZH18-12	ZH13-16	0.337967
ZH18-11	ZH13-16	0.338121
ZH18-10	ZH13-16	0.340134
ZH18-9	ZH13-16	0.348989
ZH18-8	ZH13-16	0.349985
ZH18-7	ZH13-16	0.337932
ZH18-6	ZH13-16	0.345351
ZH18-5	ZH13-16	0.335382
ZH18-4	ZH13-16	0.351265
ZH18-3	ZH13-16	0.348491
ZH18-2	ZH13-16	0.346768
ZH18-1	ZH13-16	0.33659
ZH13-20	ZH13-16	0.131406
ZH13-18	ZH13-16	0.12656
ZH13-17	ZH13-16	0.134384
ZH68-20	ZH13-15	0.360985
ZH68-19	ZH13-15	0.362584
ZH68-18	ZH13-15	0.361165
ZH68-17	ZH13-15	0.359608
ZH68-16	ZH13-15	0.362522
ZH68-15	ZH13-15	0.361065
ZH68-14	ZH13-15	0.361715
ZH68-13	ZH13-15	0.361361
ZH68-12	ZH13-15	0.362451
ZH68-11	ZH13-15	0.361152
ZH68-10	ZH13-15	0.361789
ZH68-9	ZH13-15	0.360801
ZH68-8	ZH13-15	0.360594
ZH68-7	ZH13-15	0.361006
ZH68-6	ZH13-15	0.358788
ZH68-5	ZH13-15	0.358988
ZH68-4	ZH13-15	0.35932
ZH68-3	ZH13-15	0.357165
ZH68-2	ZH13-15	0.359329
ZH68-1	ZH13-15	0.3562
ZH35-25	ZH13-15	0.371988
ZH35-24	ZH13-15	0.380387
ZH35-23	ZH13-15	0.376522
ZH35-22	ZH13-15	0.381223
ZH35-21	ZH13-15	0.380554
ZH35-20	ZH13-15	0.377588
ZH35-19	ZH13-15	0.38141
ZH35-18	ZH13-15	0.379009
ZH35-17	ZH13-15	0.38061
ZH35-16	ZH13-15	0.381255
ZH35-13	ZH13-15	0.377884
ZH35-12	ZH13-15	0.378027
ZH35-11	ZH13-15	0.380584
ZH35-10	ZH13-15	0.379734
ZH35-6	ZH13-15	0.378396
ZH35-3	ZH13-15	0.379595
ZH18-20	ZH13-15	0.420476
ZH18-19	ZH13-15	0.418754
ZH18-18	ZH13-15	0.420006
ZH18-17	ZH13-15	0.418891
ZH18-16	ZH13-15	0.414963
ZH18-15	ZH13-15	0.417592
ZH18-14	ZH13-15	0.420491
ZH18-13	ZH13-15	0.415752
ZH18-12	ZH13-15	0.417285
ZH18-11	ZH13-15	0.417439
ZH18-10	ZH13-15	0.419452
ZH18-9	ZH13-15	0.428307
ZH18-8	ZH13-15	0.429304
ZH18-7	ZH13-15	0.417251
ZH18-6	ZH13-15	0.42467
ZH18-5	ZH13-15	0.4147
ZH18-4	ZH13-15	0.430584
ZH18-3	ZH13-15	0.427809
ZH18-2	ZH13-15	0.426086
ZH18-1	ZH13-15	0.415908
ZH13-20	ZH13-15	0.0159084
ZH13-18	ZH13-15	0.0180206
ZH13-17	ZH13-15	0.0188871
ZH13-16	ZH13-15	0.129105
ZH68-20	ZH13-14	0.365119
ZH68-19	ZH13-14	0.366718
ZH68-18	ZH13-14	0.365299
ZH68-17	ZH13-14	0.363742
ZH68-16	ZH13-14	0.366656
ZH68-15	ZH13-14	0.365199
ZH68-14	ZH13-14	0.365849
ZH68-13	ZH13-14	0.365495
ZH68-12	ZH13-14	0.366585
ZH68-11	ZH13-14	0.365286
ZH68-10	ZH13-14	0.365923
ZH68-9	ZH13-14	0.364935
ZH68-8	ZH13-14	0.364728
ZH68-7	ZH13-14	0.36514
ZH68-6	ZH13-14	0.362922
ZH68-5	ZH13-14	0.363122
ZH68-4	ZH13-14	0.363454
ZH68-3	ZH13-14	0.361299
ZH68-2	ZH13-14	0.363463
ZH68-1	ZH13-14	0.360334
ZH35-25	ZH13-14	0.376122
ZH35-24	ZH13-14	0.384521
ZH35-23	ZH13-14	0.380656
ZH35-22	ZH13-14	0.385357
ZH35-21	ZH13-14	0.384688
ZH35-20	ZH13-14	0.381721
ZH35-19	ZH13-14	0.385544
ZH35-18	ZH13-14	0.383143
ZH35-17	ZH13-14	0.384744
ZH35-16	ZH13-14	0.385389
ZH35-13	ZH13-14	0.382018
ZH35-12	ZH13-14	0.382161
ZH35-11	ZH13-14	0.384718
ZH35-10	ZH13-14	0.383868
ZH35-6	ZH13-14	0.38253
ZH35-3	ZH13-14	0.383729
ZH18-20	ZH13-14	0.42461
ZH18-19	ZH13-14	0.422888
ZH18-18	ZH13-14	0.42414
ZH18-17	ZH13-14	0.423025
ZH18-16	ZH13-14	0.419097
ZH18-15	ZH13-14	0.421726
ZH18-14	ZH13-14	0.424625
ZH18-13	ZH13-14	0.419886
ZH18-12	ZH13-14	0.421419
ZH18-11	ZH13-14	0.421573
ZH18-10	ZH13-14	0.423586
ZH18-9	ZH13-14	0.432441
ZH18-8	ZH13-14	0.433437
ZH18-7	ZH13-14	0.421385
ZH18-6	ZH13-14	0.428804
ZH18-5	ZH13-14	0.418834
ZH18-4	ZH13-14	0.434718
ZH18-3	ZH13-14	0.431943
ZH18-2	ZH13-14	0.43022
ZH18-1	ZH13-14	0.420042
ZH13-20	ZH13-14	0.0200423
ZH13-18	ZH13-14	0.0221545
ZH13-17	ZH13-14	0.023021
ZH13-16	ZH13-14	0.133239
ZH13-15	ZH13-14	0.0152145
ZH68-20	ZH13-13	0.355296
ZH68-19	ZH13-13	0.356896
ZH68-18	ZH13-13	0.355477
ZH68-17	ZH13-13	0.353919
ZH68-16	ZH13-13	0.356834
ZH68-15	ZH13-13	0.355376
ZH68-14	ZH13-13	0.356026
ZH68-13	ZH13-13	0.355672
ZH68-12	ZH13-13	0.356763
ZH68-11	ZH13-13	0.355463
ZH68-10	ZH13-13	0.356101
ZH68-9	ZH13-13	0.355112
ZH68-8	ZH13-13	0.354905
ZH68-7	ZH13-13	0.355317
ZH68-6	ZH13-13	0.3531
ZH68-5	ZH13-13	0.353299
ZH68-4	ZH13-13	0.353631
ZH68-3	ZH13-13	0.351476
ZH68-2	ZH13-13	0.35364
ZH68-1	ZH13-13	0.350512
ZH35-25	ZH13-13	0.3663
ZH35-24	ZH13-13	0.374698
ZH35-23	ZH13-13	0.370834
ZH35-22	ZH13-13	0.375535
ZH35-21	ZH13-13	0.374865
ZH35-20	ZH13-13	0.371899
ZH35-19	ZH13-13	0.375722
ZH35-18	ZH13-13	0.373321
ZH35-17	ZH13-13	0.374922
ZH35-16	ZH13-13	0.375566
ZH35-13	ZH13-13	0.372196
ZH35-12	ZH13-13	0.372339
ZH35-11	ZH13-13	0.374896
ZH35-10	ZH13-13	0.374046
ZH35-6	ZH13-13	0.372707
ZH35-3	ZH13-13	0.373906
ZH18-20	ZH13-13	0.414788
ZH18-19	ZH13-13	0.413066
ZH18-18	ZH13-13	0.414318
ZH18-17	ZH13-13	0.413202
ZH18-16	ZH13-13	0.409274
ZH18-15	ZH13-13	0.411903
ZH18-14	ZH13-13	0.414802
ZH18-13	ZH13-13	0.410064
ZH18-12	ZH13-13	0.411596
ZH18-11	ZH13-13	0.411751
ZH18-10	ZH13-13	0.413763
ZH18-9	ZH13-13	0.422619
ZH18-8	ZH13-13	0.423615
ZH18-7	ZH13-13	0.411562
ZH18-6	ZH13-13	0.418981
ZH18-5	ZH13-13	0.409012
ZH18-4	ZH13-13	0.424895
ZH18-3	ZH13-13	0.422121
ZH18-2	ZH13-13	0.420398
ZH18-1	ZH13-13	0.410219
ZH13-20	ZH13-13	0.0221545
ZH13-18	ZH13-13	0.0173085
ZH13-17	ZH13-13	0.0251331
ZH13-16	ZH13-13	0.123416
ZH13-15	ZH13-13	0.0198535
ZH13-14	ZH13-13	0.0239874
ZH68-20	ZH13-12	0.359277
ZH68-19	ZH13-12	0.360877
ZH68-18	ZH13-12	0.359458
ZH68-17	ZH13-12	0.3579
ZH68-16	ZH13-12	0.360815
ZH68-15	ZH13-12	0.359357
ZH68-14	ZH13-12	0.360007
ZH68-13	ZH13-12	0.359653
ZH68-12	ZH13-12	0.360744
ZH68-11	ZH13-12	0.359444
ZH68-10	ZH13-12	0.360082
ZH68-9	ZH13-12	0.359093
ZH68-8	ZH13-12	0.358886
ZH68-7	ZH13-12	0.359298
ZH68-6	ZH13-12	0.357081
ZH68-5	ZH13-12	0.35728
ZH68-4	ZH13-12	0.357612
ZH68-3	ZH13-12	0.355457
ZH68-2	ZH13-12	0.357621
ZH68-1	ZH13-12	0.354493
ZH35-25	ZH13-12	0.370281
ZH35-24	ZH13-12	0.378679
ZH35-23	ZH13-12	0.374815
ZH35-22	ZH13-12	0.379516
ZH35-21	ZH13-12	0.378846
ZH35-20	ZH13-12	0.37588
ZH35-19	ZH13-12	0.379703
ZH35-18	ZH13-12	0.377302
ZH35-17	ZH13-12	0.378903
ZH35-16	ZH13-12	0.379547
ZH35-13	ZH13-12	0.376177
ZH35-12	ZH13-12	0.37632
ZH35-11	ZH13-12	0.378877
ZH35-10	ZH13-12	0.378027
ZH35-6	ZH13-12	0.376688
ZH35-3	ZH13-12	0.377887
ZH18-20	ZH13-12	0.418769
ZH18-19	ZH13-12	0.417047
ZH18-18	ZH13-12	0.418299
ZH18-17	ZH13-12	0.417183
ZH18-16	ZH13-12	0.413255
ZH18-15	ZH13-12	0.415884
ZH18-14	ZH13-12	0.418783
ZH18-13	ZH13-12	0.414045
ZH18-12	ZH13-12	0.415577
[truncated: 2,007 more rows]

## Sheet: Caption
Pairwise Patristic Distances Between Sequences
Patristic distances between pairs of sequences are shown. Analyses were conducted using the Maximum Composite Likelihood model [1]. This analysis involved 90 nucleotide sequences. All ambiguous positions were removed for each sequence pair (pairwise deletion option). There were a total of 21,415 positions in the final dataset. Evolutionary analyses were conducted in MEGA X [2].
1. Tamura K., Nei M., and Kumar S. (2004). Prospects for inferring very large phylogenies by using the neighbor-joining method. Proceedings of the National Academy of Sciences (USA) 101:11030-11035.
2. Kumar S., Stecher G., Li M., Knyaz C., and Tamura K. (2018). MEGA X: Molecular Evolutionary Genetics Analysis across computing platforms. Molecular Biology and Evolution 35:1547-1549.
Disclaimer: Although utmost care has been taken to ensure the correctness of the caption, the caption text is provided "as is" without any warranty of any kind. Authors advise the user to carefully check the caption prior to its use for any purpose and report any errors or problems to the authors immediately (www.megasoftware.net). In no event shall the authors and their employers be liable for a…
