# Supplementary material for: Molecular-Assisted Distinctness and Uniformity Testing Using SLAF-Sequencing Approach in Soybean
Source: Genes (Basel). 2020 Feb 6;11(2):175. doi: 10.3390/genes11020175 (PMC7074437; doi:10.3390/genes11020175)
Supplement: Supplementary file 1 [file genes-11-00175-s001.zip › Table S4 revised.xlsx]

## Sheet: MatrixOutput
Table S5. Pairwise Patristic Distances Between the 150 cultivars
Cultivar 1	Cultivar 2	Dist
Zhonte1	Zhonghuang35	0.218784
Zhonte1	Zhong95-5388	0.256771
Zhonghuang35	Zhong95-5388	0.216222
Zhonte1	Zhong24	0.282721
Zhonghuang35	Zhong24	0.25172
Zhong95-5388	Zhong24	0.289708
Zhonte1	Zhong20	0.228834
Zhonghuang35	Zhong20	0.131589
Zhong95-5388	Zhong20	0.226272
Zhong24	Zhong20	0.26177
Zhonte1	Zhong03-5413	0.293362
Zhonghuang35	Zhong03-5413	0.262362
Zhong95-5388	Zhong03-5413	0.300349
Zhong24	Zhong03-5413	0.314482
Zhong20	Zhong03-5413	0.272411
Zhonte1	ZC3	0.293849
Zhonghuang35	ZC3	0.262849
Zhong95-5388	ZC3	0.300836
Zhong24	ZC3	0.29025
Zhong20	ZC3	0.272899
Zhong03-5413	ZC3	0.325611
Zhonte1	Z30	0.256374
Zhonghuang35	Z30	0.171683
Zhong95-5388	Z30	0.253812
Zhong24	Z30	0.289311
Zhong20	Z30	0.181733
Zhong03-5413	Z30	0.299952
ZC3	Z30	0.300439
Zhonte1	Z8	0.287233
Zhonghuang35	Z8	0.256233
Zhong95-5388	Z8	0.29422
Zhong24	Z8	0.226402
Zhong20	Z8	0.266283
Zhong03-5413	Z8	0.318995
ZC3	Z8	0.294763
Z30	Z8	0.293824
Zhonte1	Yheidou	0.3704
Zhonghuang35	Yheidou	0.3394
Zhong95-5388	Yheidou	0.377387
Zhong24	Yheidou	0.370328
Zhong20	Yheidou	0.349449
Zhong03-5413	Yheidou	0.402162
ZC3	Yheidou	0.381457
Z30	Yheidou	0.37699
Z8	Yheidou	0.374841
Zhonte1	YD23	0.274033
Zhonghuang35	YD23	0.243033
Zhong95-5388	YD23	0.28102
Zhong24	YD23	0.273962
Zhong20	YD23	0.253083
Zhong03-5413	YD23	0.305795
ZC3	YD23	0.285091
Z30	YD23	0.280623
Z8	YD23	0.278475
Yheidou	YD23	0.339439
Zhonte1	YD17	0.266094
Zhonghuang35	YD17	0.235094
Zhong95-5388	YD17	0.273081
Zhong24	YD17	0.266023
Zhong20	YD17	0.245144
Zhong03-5413	YD17	0.297856
ZC3	YD17	0.277151
Z30	YD17	0.272684
Z8	YD17	0.270536
Yheidou	YD17	0.3315
YD23	YD17	0.176095
Zhonte1	Ybig seed	0.292302
Zhonghuang35	Ybig seed	0.261302
Zhong95-5388	Ybig seed	0.299289
Zhong24	Ybig seed	0.23147
Zhong20	Ybig seed	0.271352
Zhong03-5413	Ybig seed	0.324064
ZC3	Ybig seed	0.299831
Z30	Ybig seed	0.298892
Z8	Ybig seed	0.216022
Yheidou	Ybig seed	0.37991
YD23	Ybig seed	0.283543
YD17	Ybig seed	0.275604
Zhonte1	Yanbojin	0.245058
Zhonghuang35	Yanbojin	0.247831
Zhong95-5388	Yanbojin	0.285818
Zhong24	Yanbojin	0.311768
Zhong20	Yanbojin	0.257881
Zhong03-5413	Yanbojin	0.322409
ZC3	Yanbojin	0.322896
Z30	Yanbojin	0.285422
Z8	Yanbojin	0.31628
Yheidou	Yanbojin	0.399447
YD23	Yanbojin	0.30308
YD17	Yanbojin	0.295141
Ybig seed	Yanbojin	0.321349
Zhonte1	Y28	0.29062
Zhonghuang35	Y28	0.25962
Zhong95-5388	Y28	0.297607
Zhong24	Y28	0.290548
Zhong20	Y28	0.269669
Zhong03-5413	Y28	0.322382
ZC3	Y28	0.301677
Z30	Y28	0.29721
Z8	Y28	0.295061
Yheidou	Y28	0.356026
YD23	Y28	0.163501
YD17	Y28	0.192682
Ybig seed	Y28	0.30013
Yanbojin	Y28	0.319667
Zhonte1	Y16	0.286574
Zhonghuang35	Y16	0.255574
Zhong95-5388	Y16	0.293561
Zhong24	Y16	0.286502
Zhong20	Y16	0.265623
Zhong03-5413	Y16	0.318336
ZC3	Y16	0.297631
Z30	Y16	0.293164
Z8	Y16	0.291015
Yheidou	Y16	0.35198
YD23	Y16	0.196575
YD17	Y16	0.166453
Ybig seed	Y16	0.296084
Yanbojin	Y16	0.315621
Y28	Y16	0.213162
Zhonte1	Y15	0.290512
Zhonghuang35	Y15	0.259512
Zhong95-5388	Y15	0.297499
Zhong24	Y15	0.290441
Zhong20	Y15	0.269562
Zhong03-5413	Y15	0.322274
ZC3	Y15	0.30157
Z30	Y15	0.297102
Z8	Y15	0.294954
Yheidou	Y15	0.355918
YD23	Y15	0.191344
YD17	Y15	0.192574
Ybig seed	Y15	0.300022
Yanbojin	Y15	0.319559
Y28	Y15	0.207931
Y16	Y15	0.213054
Zhonte1	Xinyuqing	0.272973
Zhonghuang35	Xinyuqing	0.241973
Zhong95-5388	Xinyuqing	0.27996
Zhong24	Xinyuqing	0.236591
Zhong20	Xinyuqing	0.252023
Zhong03-5413	Xinyuqing	0.304735
ZC3	Xinyuqing	0.280502
Z30	Xinyuqing	0.279563
Z8	Xinyuqing	0.241103
Yheidou	Xinyuqing	0.360581
YD23	Xinyuqing	0.264214
YD17	Xinyuqing	0.256275
Ybig seed	Xinyuqing	0.246172
Yanbojin	Xinyuqing	0.30202
Y28	Xinyuqing	0.280801
Y16	Xinyuqing	0.276755
Y15	Xinyuqing	0.280693
Zhonte1	Xepcohcka2	0.255402
Zhonghuang35	Xepcohcka2	0.258175
Zhong95-5388	Xepcohcka2	0.296163
Zhong24	Xepcohcka2	0.322112
Zhong20	Xepcohcka2	0.268225
Zhong03-5413	Xepcohcka2	0.332753
ZC3	Xepcohcka2	0.333241
Z30	Xepcohcka2	0.295766
Z8	Xepcohcka2	0.326625
Yheidou	Xepcohcka2	0.409791
YD23	Xepcohcka2	0.313425
YD17	Xepcohcka2	0.305485
Ybig seed	Xepcohcka2	0.331693
Yanbojin	Xepcohcka2	0.229786
Y28	Xepcohcka2	0.330011
Y16	Xepcohcka2	0.325965
Y15	Xepcohcka2	0.329904
Xinyuqing	Xepcohcka2	0.312365
Zhonte1	Xamoshidou	0.349377
Zhonghuang35	Xamoshidou	0.318377
Zhong95-5388	Xamoshidou	0.356364
Zhong24	Xamoshidou	0.349306
Zhong20	Xamoshidou	0.328427
Zhong03-5413	Xamoshidou	0.381139
ZC3	Xamoshidou	0.360435
Z30	Xamoshidou	0.355967
Z8	Xamoshidou	0.353819
Yheidou	Xamoshidou	0.208758
YD23	Xamoshidou	0.318416
YD17	Xamoshidou	0.310477
Ybig seed	Xamoshidou	0.358887
Yanbojin	Xamoshidou	0.378424
Y28	Xamoshidou	0.335003
Y16	Xamoshidou	0.330957
Y15	Xamoshidou	0.334895
Xinyuqing	Xamoshidou	0.339559
Xepcohcka2	Xamoshidou	0.388769
Zhonte1	Williams82	0.235259
Zhonghuang35	Williams82	0.128928
Zhong95-5388	Williams82	0.232697
Zhong24	Williams82	0.268196
Zhong20	Williams82	0.148065
Zhong03-5413	Williams82	0.278837
ZC3	Williams82	0.279324
Z30	Williams82	0.188158
Z8	Williams82	0.272708
Yheidou	Williams82	0.355875
YD23	Williams82	0.259508
YD17	Williams82	0.251569
Ybig seed	Williams82	0.277777
Yanbojin	Williams82	0.264306
Y28	Williams82	0.276095
Y16	Williams82	0.272049
Y15	Williams82	0.275987
Xinyuqing	Williams82	0.258448
Xepcohcka2	Williams82	0.274651
Xamoshidou	Williams82	0.334852
Zhonte1	Wenfan7	0.291845
Zhonghuang35	Wenfan7	0.260845
Zhong95-5388	Wenfan7	0.298832
Zhong24	Wenfan7	0.291773
Zhong20	Wenfan7	0.270894
Zhong03-5413	Wenfan7	0.323607
ZC3	Wenfan7	0.302902
Z30	Wenfan7	0.298435
Z8	Wenfan7	0.296286
Yheidou	Wenfan7	0.292141
YD23	Wenfan7	0.260884
YD17	Wenfan7	0.252945
Ybig seed	Wenfan7	0.301355
Yanbojin	Wenfan7	0.320892
Y28	Wenfan7	0.27747
Y16	Wenfan7	0.273424
Y15	Wenfan7	0.277363
Xinyuqing	Wenfan7	0.282026
Xepcohcka2	Wenfan7	0.331236
Xamoshidou	Wenfan7	0.271119
Williams82	Wenfan7	0.27732
Zhonte1	TN13	0.210375
Zhonghuang35	TN13	0.219017
Zhong95-5388	TN13	0.257004
Zhong24	TN13	0.282954
Zhong20	TN13	0.229067
Zhong03-5413	TN13	0.293595
ZC3	TN13	0.294082
Z30	TN13	0.256607
Z8	TN13	0.287466
Yheidou	TN13	0.370633
YD23	TN13	0.274266
YD17	TN13	0.266327
Ybig seed	TN13	0.292535
Yanbojin	TN13	0.245291
Y28	TN13	0.290853
Y16	TN13	0.286807
Y15	TN13	0.290745
Xinyuqing	TN13	0.273206
Xepcohcka2	TN13	0.255635
Xamoshidou	TN13	0.34961
Williams82	TN13	0.235492
Wenfan7	TN13	0.292078
Zhonte1	TJ4	0.228608
Zhonghuang35	TJ4	0.231381
Zhong95-5388	TJ4	0.269368
Zhong24	TJ4	0.295317
Zhong20	TJ4	0.241431
Zhong03-5413	TJ4	0.305959
ZC3	TJ4	0.306446
Z30	TJ4	0.268971
Z8	TJ4	0.29983
Yheidou	TJ4	0.382997
YD23	TJ4	0.28663
YD17	TJ4	0.278691
Ybig seed	TJ4	0.304899
Yanbojin	TJ4	0.209176
Y28	TJ4	0.303217
Y16	TJ4	0.299171
Y15	TJ4	0.303109
Xinyuqing	TJ4	0.28557
Xepcohcka2	TJ4	0.219521
Xamoshidou	TJ4	0.361974
Williams82	TJ4	0.247856
Wenfan7	TJ4	0.304442
TN13	TJ4	0.228841
Zhonte1	Tiefeng31	0.231169
Zhonghuang35	Tiefeng31	0.200169
Zhong95-5388	Tiefeng31	0.238156
Zhong24	Tiefeng31	0.252289
Zhong20	Tiefeng31	0.210218
Zhong03-5413	Tiefeng31	0.249027
ZC3	Tiefeng31	0.263418
Z30	Tiefeng31	0.237759
Z8	Tiefeng31	0.256802
Yheidou	Tiefeng31	0.339969
YD23	Tiefeng31	0.243602
YD17	Tiefeng31	0.235663
Ybig seed	Tiefeng31	0.261871
Yanbojin	Tiefeng31	0.260216
Y28	Tiefeng31	0.260189
Y16	Tiefeng31	0.256143
Y15	Tiefeng31	0.260081
Xinyuqing	Tiefeng31	0.242542
Xepcohcka2	Tiefeng31	0.27056
Xamoshidou	Tiefeng31	0.318946
Williams82	Tiefeng31	0.216644
Wenfan7	Tiefeng31	0.261414
TN13	Tiefeng31	0.231402
TJ4	Tiefeng31	0.243766
Zhonte1	TF8	0.281733
Zhonghuang35	TF8	0.284506
Zhong95-5388	TF8	0.322493
Zhong24	TF8	0.348442
Zhong20	TF8	0.294556
Zhong03-5413	TF8	0.359084
ZC3	TF8	0.359571
Z30	TF8	0.322096
Z8	TF8	0.352955
Yheidou	TF8	0.436122
YD23	TF8	0.339755
YD17	TF8	0.331816
Ybig seed	TF8	0.358024
Yanbojin	TF8	0.224317
Y28	TF8	0.356342
Y16	TF8	0.352296
Y15	TF8	0.356234
Xinyuqing	TF8	0.338695
Xepcohcka2	TF8	0.26646
Xamoshidou	TF8	0.415099
Williams82	TF8	0.300981
Wenfan7	TF8	0.357566
TN13	TF8	0.281966
TJ4	TF8	0.245851
Tiefeng31	TF8	0.296891
Zhonte1	Tenzai	0.29109
Zhonghuang35	Tenzai	0.26009
Zhong95-5388	Tenzai	0.298077
Zhong24	Tenzai	0.291019
Zhong20	Tenzai	0.270139
Zhong03-5413	Tenzai	0.322852
ZC3	Tenzai	0.302147
Z30	Tenzai	0.29768
Z8	Tenzai	0.295531
Yheidou	Tenzai	0.359742
YD23	Tenzai	0.263375
YD17	Tenzai	0.255436
Ybig seed	Tenzai	0.3006
Yanbojin	Tenzai	0.320137
Y28	Tenzai	0.279962
Y16	Tenzai	0.275916
Y15	Tenzai	0.279854
Xinyuqing	Tenzai	0.281271
Xepcohcka2	Tenzai	0.330481
Xamoshidou	Tenzai	0.338719
Williams82	Tenzai	0.276565
Wenfan7	Tenzai	0.281187
TN13	Tenzai	0.291323
TJ4	Tenzai	0.303687
Tiefeng31	Tenzai	0.260659
TF8	Tenzai	0.356812
Zhonte1	Suinong8	0.185002
Zhonghuang35	Suinong8	0.193645
Zhong95-5388	Suinong8	0.231632
Zhong24	Suinong8	0.257581
Zhong20	Suinong8	0.203694
Zhong03-5413	Suinong8	0.268222
ZC3	Suinong8	0.26871
Z30	Suinong8	0.231235
Z8	Suinong8	0.262094
Yheidou	Suinong8	0.34526
YD23	Suinong8	0.248894
YD17	Suinong8	0.240955
Ybig seed	Suinong8	0.267163
Yanbojin	Suinong8	0.219918
Y28	Suinong8	0.26548
Y16	Suinong8	0.261434
Y15	Suinong8	0.265373
Xinyuqing	Suinong8	0.247834
Xepcohcka2	Suinong8	0.230263
Xamoshidou	Suinong8	0.324238
Williams82	Suinong8	0.21012
Wenfan7	Suinong8	0.266705
TN13	Suinong8	0.172007
TJ4	Suinong8	0.203468
Tiefeng31	Suinong8	0.206029
TF8	Suinong8	0.256593
Tenzai	Suinong8	0.26595
Zhonte1	Sui20	0.201506
Zhonghuang35	Sui20	0.210148
Zhong95-5388	Sui20	0.248136
Zhong24	Sui20	0.274085
Zhong20	Sui20	0.220198
Zhong03-5413	Sui20	0.284726
ZC3	Sui20	0.285214
Z30	Sui20	0.247739
Z8	Sui20	0.278598
Yheidou	Sui20	0.361764
YD23	Sui20	0.265398
YD17	Sui20	0.257458
Ybig seed	Sui20	0.283666
Yanbojin	Sui20	0.236422
Y28	Sui20	0.281984
Y16	Sui20	0.277938
Y15	Sui20	0.281877
Xinyuqing	Sui20	0.264338
Xepcohcka2	Sui20	0.246766
Xamoshidou	Sui20	0.340742
Williams82	Sui20	0.226624
Wenfan7	Sui20	0.283209
TN13	Sui20	0.188511
TJ4	Sui20	0.219972
Tiefeng31	Sui20	0.222533
TF8	Sui20	0.273097
Tenzai	Sui20	0.282454
Suinong8	Sui20	0.157662
Zhonte1	Sudou	0.263619
Zhonghuang35	Sudou	0.232619
Zhong95-5388	Sudou	0.270606
Zhong24	Sudou	0.231614
Zhong20	Sudou	0.242668
Zhong03-5413	Sudou	0.295381
ZC3	Sudou	0.271148
Z30	Sudou	0.270209
Z8	Sudou	0.236126
Yheidou	Sudou	0.351227
YD23	Sudou	0.25486
YD17	Sudou	0.246921
Ybig seed	Sudou	0.241195
Yanbojin	Sudou	0.292666
Y28	Sudou	0.271447
Y16	Sudou	0.267401
Y15	Sudou	0.271339
Xinyuqing	Sudou	0.221866
Xepcohcka2	Sudou	0.30301
Xamoshidou	Sudou	0.330204
Williams82	Sudou	0.249094
Wenfan7	Sudou	0.272672
TN13	Sudou	0.263852
TJ4	Sudou	0.276216
Tiefeng31	Sudou	0.233188
TF8	Sudou	0.32934
Tenzai	Sudou	0.271917
Suinong8	Sudou	0.238479
Sui20	Sudou	0.254983
Zhonte1	Stone	0.200553
Zhonghuang35	Stone	0.209195
Zhong95-5388	Stone	0.247182
Zhong24	Stone	0.273131
Zhong20	Stone	0.219245
Zhong03-5413	Stone	0.283773
ZC3	Stone	0.28426
Z30	Stone	0.246785
Z8	Stone	0.277644
Yheidou	Stone	0.360811
YD23	Stone	0.264444
YD17	Stone	0.256505
Ybig seed	Stone	0.282713
Yanbojin	Stone	0.235469
Y28	Stone	0.281031
Y16	Stone	0.276985
Y15	Stone	0.280923
Xinyuqing	Stone	0.263384
Xepcohcka2	Stone	0.245813
Xamoshidou	Stone	0.339788
Williams82	Stone	0.22567
Wenfan7	Stone	0.282256
TN13	Stone	0.194795
TJ4	Stone	0.219019
Tiefeng31	Stone	0.22158
TF8	Stone	0.272143
Tenzai	Stone	0.281501
Suinong8	Stone	0.169422
Sui20	Stone	0.185926
Sudou	Stone	0.25403
Zhonte1	SN25	0.207677
Zhonghuang35	SN25	0.216319
Zhong95-5388	SN25	0.254306
Zhong24	SN25	0.280256
Zhong20	SN25	0.226369
Zhong03-5413	SN25	0.290897
ZC3	SN25	0.291384
Z30	SN25	0.253909
Z8	SN25	0.284768
Yheidou	SN25	0.367935
YD23	SN25	0.271568
YD17	SN25	0.263629
Ybig seed	SN25	0.289837
Yanbojin	SN25	0.242593
Y28	SN25	0.288155
Y16	SN25	0.284109
Y15	SN25	0.288047
Xinyuqing	SN25	0.270508
Xepcohcka2	SN25	0.252937
Xamoshidou	SN25	0.346912
Williams82	SN25	0.232794
Wenfan7	SN25	0.28938
TN13	SN25	0.199322
TJ4	SN25	0.226143
Tiefeng31	SN25	0.228704
TF8	SN25	0.279268
Tenzai	SN25	0.288625
Suinong8	SN25	0.173949
Sui20	SN25	0.190453
Sudou	SN25	0.261154
Stone	SN25	0.192097
Zhonte1	SN14	0.194921
Zhonghuang35	SN14	0.203563
Zhong95-5388	SN14	0.241551
Zhong24	SN14	0.2675
Zhong20	SN14	0.213613
Zhong03-5413	SN14	0.278141
ZC3	SN14	0.278629
Z30	SN14	0.241154
Z8	SN14	0.272013
Yheidou	SN14	0.355179
YD23	SN14	0.258813
YD17	SN14	0.250873
Ybig seed	SN14	0.277081
Yanbojin	SN14	0.229837
Y28	SN14	0.275399
Y16	SN14	0.271353
Y15	SN14	0.275292
Xinyuqing	SN14	0.257753
Xepcohcka2	SN14	0.240182
Xamoshidou	SN14	0.334157
Williams82	SN14	0.220039
Wenfan7	SN14	0.276624
TN13	SN14	0.181926
TJ4	SN14	0.213387
Tiefeng31	SN14	0.215948
TF8	SN14	0.266512
Tenzai	SN14	0.275869
Suinong8	SN14	0.119506
Sui20	SN14	0.167581
Sudou	SN14	0.248398
Stone	SN14	0.179341
SN25	SN14	0.183868
Zhonte1	SN1	0.198404
Zhonghuang35	SN1	0.207046
Zhong95-5388	SN1	0.245034
Zhong24	SN1	0.270983
Zhong20	SN1	0.217096
Zhong03-5413	SN1	0.281624
ZC3	SN1	0.282112
Z30	SN1	0.244637
Z8	SN1	0.275496
Yheidou	SN1	0.358662
YD23	SN1	0.262296
YD17	SN1	0.254356
Ybig seed	SN1	0.280564
Yanbojin	SN1	0.23332
Y28	SN1	0.278882
Y16	SN1	0.274836
Y15	SN1	0.278774
Xinyuqing	SN1	0.261236
Xepcohcka2	SN1	0.243664
Xamoshidou	SN1	0.33764
Williams82	SN1	0.223522
Wenfan7	SN1	0.280107
TN13	SN1	0.185409
TJ4	SN1	0.21687
Tiefeng31	SN1	0.219431
TF8	SN1	0.269995
Tenzai	SN1	0.279352
Suinong8	SN1	0.15456
Sui20	SN1	0.139513
Sudou	SN1	0.251881
Stone	SN1	0.182824
SN25	SN1	0.187351
SN14	SN1	0.164479
Zhonte1	Small yellow	0.306894
Zhonghuang35	Small yellow	0.275894
Zhong95-5388	Small yellow	0.313881
Zhong24	Small yellow	0.306823
Zhong20	Small yellow	0.285944
Zhong03-5413	Small yellow	0.338656
ZC3	Small yellow	0.317952
Z30	Small yellow	0.313485
Z8	Small yellow	0.311336
Yheidou	Small yellow	0.318969
YD23	Small yellow	0.275933
YD17	Small yellow	0.267994
Ybig seed	Small yellow	0.316404
Yanbojin	Small yellow	0.335941
Y28	Small yellow	0.29252
Y16	Small yellow	0.288474
Y15	Small yellow	0.292412
Xinyuqing	Small yellow	0.297076
Xepcohcka2	Small yellow	0.346286
Xamoshidou	Small yellow	0.297947
Williams82	Small yellow	0.292369
Wenfan7	Small yellow	0.240414
TN13	Small yellow	0.307127
TJ4	Small yellow	0.319491
Tiefeng31	Small yellow	0.276463
TF8	Small yellow	0.372616
Tenzai	Small yellow	0.296236
Suinong8	Small yellow	0.281755
Sui20	Small yellow	0.298259
Sudou	Small yellow	0.287721
Stone	Small yellow	0.297305
SN25	Small yellow	0.304429
SN14	Small yellow	0.291674
SN1	Small yellow	0.295157
Zhonte1	Small Moshi	0.37103
Zhonghuang35	Small Moshi	0.34003
Zhong95-5388	Small Moshi	0.378017
Zhong24	Small Moshi	0.370959
Zhong20	Small Moshi	0.35008
Zhong03-5413	Small Moshi	0.402792
ZC3	Small Moshi	0.382088
Z30	Small Moshi	0.377621
Z8	Small Moshi	0.375472
Yheidou	Small Moshi	0.334671
YD23	Small Moshi	0.340069
YD17	Small Moshi	0.33213
Ybig seed	Small Moshi	0.38054
Yanbojin	Small Moshi	0.400077
Y28	Small Moshi	0.356656
Y16	Small Moshi	0.35261
Y15	Small Moshi	0.356548
Xinyuqing	Small Moshi	0.361212
Xepcohcka2	Small Moshi	0.410422
Xamoshidou	Small Moshi	0.313648
Williams82	Small Moshi	0.356505
Wenfan7	Small Moshi	0.292772
TN13	Small Moshi	0.371263
TJ4	Small Moshi	0.383627
Tiefeng31	Small Moshi	0.340599
TF8	Small Moshi	0.436752
Tenzai	Small Moshi	0.360372
Suinong8	Small Moshi	0.345891
Sui20	Small Moshi	0.362395
Sudou	Small Moshi	0.351857
Stone	Small Moshi	0.361441
SN25	Small Moshi	0.368565
SN14	Small Moshi	0.35581
SN1	Small Moshi	0.359293
Small yellow	Small Moshi	0.3196
Zhonte1	Shishengchangye	0.211005
Zhonghuang35	Shishengchangye	0.241278
Zhong95-5388	Shishengchangye	0.279265
Zhong24	Shishengchangye	0.305214
Zhong20	Shishengchangye	0.251327
Zhong03-5413	Shishengchangye	0.315855
ZC3	Shishengchangye	0.316343
Z30	Shishengchangye	0.278868
Z8	Shishengchangye	0.309727
Yheidou	Shishengchangye	0.392893
YD23	Shishengchangye	0.296527
YD17	Shishengchangye	0.288588
Ybig seed	Shishengchangye	0.314796
Yanbojin	Shishengchangye	0.267552
Y28	Shishengchangye	0.313113
Y16	Shishengchangye	0.309067
Y15	Shishengchangye	0.313006
Xinyuqing	Shishengchangye	0.295467
Xepcohcka2	Shishengchangye	0.277896
Xamoshidou	Shishengchangye	0.371871
Williams82	Shishengchangye	0.257753
Wenfan7	Shishengchangye	0.314338
TN13	Shishengchangye	0.232868
TJ4	Shishengchangye	0.251101
Tiefeng31	Shishengchangye	0.253662
TF8	Shishengchangye	0.304226
Tenzai	Shishengchangye	0.313584
Suinong8	Shishengchangye	0.207496
Sui20	Shishengchangye	0.224
Sudou	Shishengchangye	0.286112
Stone	Shishengchangye	0.223046
SN25	Shishengchangye	0.23017
SN14	Shishengchangye	0.217415
SN1	Shishengchangye	0.220898
Small yellow	Shishengchangye	0.329388
Small Moshi	Shishengchangye	0.393524
Zhonte1	Shichenghongdou	0.289136
Zhonghuang35	Shichenghongdou	0.258136
Zhong95-5388	Shichenghongdou	0.296123
Zhong24	Shichenghongdou	0.289065
Zhong20	Shichenghongdou	0.268186
Zhong03-5413	Shichenghongdou	0.320898
ZC3	Shichenghongdou	0.300193
Z30	Shichenghongdou	0.295726
Z8	Shichenghongdou	0.293577
Yheidou	Shichenghongdou	0.354542
YD23	Shichenghongdou	0.227892
YD17	Shichenghongdou	0.219953
Ybig seed	Shichenghongdou	0.298646
Yanbojin	Shichenghongdou	0.318183
Y28	Shichenghongdou	0.244479
Y16	Shichenghongdou	0.240433
Y15	Shichenghongdou	0.244371
Xinyuqing	Shichenghongdou	0.279317
Xepcohcka2	Shichenghongdou	0.328527
Xamoshidou	Shichenghongdou	0.333519
Williams82	Shichenghongdou	0.274611
Wenfan7	Shichenghongdou	0.275987
TN13	Shichenghongdou	0.289369
TJ4	Shichenghongdou	0.301733
Tiefeng31	Shichenghongdou	0.258705
TF8	Shichenghongdou	0.354858
Tenzai	Shichenghongdou	0.278478
Suinong8	Shichenghongdou	0.263997
Sui20	Shichenghongdou	0.2805
Sudou	Shichenghongdou	0.269963
Stone	Shichenghongdou	0.279547
SN25	Shichenghongdou	0.286671
SN14	Shichenghongdou	0.273915
SN1	Shichenghongdou	0.277398
Small yellow	Shichenghongdou	0.291036
Small Moshi	Shichenghongdou	0.355172
Shishengchangye	Shichenghongdou	0.31163
Zhonte1	SH10	0.204204
Zhonghuang35	SH10	0.212846
Zhong95-5388	SH10	0.250833
Zhong24	SH10	0.276783
Zhong20	SH10	0.222896
Zhong03-5413	SH10	0.287424
ZC3	SH10	0.287911
Z30	SH10	0.250436
Z8	SH10	0.281295
Yheidou	SH10	0.364462
YD23	SH10	0.268095
YD17	SH10	0.260156
Ybig seed	SH10	0.286364
Yanbojin	SH10	0.23912
Y28	SH10	0.284682
Y16	SH10	0.280636
Y15	SH10	0.284574
Xinyuqing	SH10	0.267035
Xepcohcka2	SH10	0.249464
Xamoshidou	SH10	0.343439
Williams82	SH10	0.229321
Wenfan7	SH10	0.285907
TN13	SH10	0.191209
TJ4	SH10	0.22267
Tiefeng31	SH10	0.225231
TF8	SH10	0.275795
Tenzai	SH10	0.285152
Suinong8	SH10	0.16036
Sui20	SH10	0.170251
Sudou	SH10	0.257681
Stone	SH10	0.188624
SN25	SH10	0.193151
SN14	SH10	0.170279
SN1	SH10	0.167149
Small yellow	SH10	0.300956
Small Moshi	SH10	0.365092
Shishengchangye	SH10	0.226697
Shichenghongdou	SH10	0.283198
Zhonte1	Qindou	0.25971
Zhonghuang35	Qindou	0.22871
Zhong95-5388	Qindou	0.266697
Zhong24	Qindou	0.259638
Zhong20	Qindou	0.238759
Zhong03-5413	Qindou	0.291472
ZC3	Qindou	0.270767
Z30	Qindou	0.2663
Z8	Qindou	0.264151
Yheidou	Qindou	0.325116
YD23	Qindou	0.223362
YD17	Qindou	0.215423
Ybig seed	Qindou	0.26922
Yanbojin	Qindou	0.288757
Y28	Qindou	0.239949
Y16	Qindou	0.235903
Y15	Qindou	0.239841
Xinyuqing	Qindou	0.249891
Xepcohcka2	Qindou	0.299101
Xamoshidou	Qindou	0.304093
Williams82	Qindou	0.245185
Wenfan7	Qindou	0.24656
TN13	Qindou	0.259943
TJ4	Qindou	0.272307
Tiefeng31	Qindou	0.229279
TF8	Qindou	0.325432
Tenzai	Qindou	0.249052
Suinong8	Qindou	0.23457
Sui20	Qindou	0.251074
Sudou	Qindou	0.240537
Stone	Qindou	0.250121
SN25	Qindou	0.257245
SN14	Qindou	0.244489
SN1	Qindou	0.247972
Small yellow	Qindou	0.26161
Small Moshi	Qindou	0.325746
Shishengchangye	Qindou	0.282203
Shichenghongdou	Qindou	0.238465
SH10	Qindou	0.253772
Zhonte1	Qiandou5	0.235764
Zhonghuang35	Qiandou5	0.195215
Zhong95-5388	Qiandou5	0.209679
Zhong24	Qiandou5	0.2687
Zhong20	Qiandou5	0.205264
Zhong03-5413	Qiandou5	0.279342
ZC3	Qiandou5	0.279829
Z30	Qiandou5	0.232805
Z8	Qiandou5	0.273213
Yheidou	Qiandou5	0.35638
YD23	Qiandou5	0.260013
YD17	Qiandou5	0.252074
Ybig seed	Qiandou5	0.278282
Yanbojin	Qiandou5	0.264811
Y28	Qiandou5	0.2766
Y16	Qiandou5	0.272554
Y15	Qiandou5	0.276492
Xinyuqing	Qiandou5	0.258953
Xepcohcka2	Qiandou5	0.275155
Xamoshidou	Qiandou5	0.335357
Williams82	Qiandou5	0.21169
Wenfan7	Qiandou5	0.277825
TN13	Qiandou5	0.235997
TJ4	Qiandou5	0.248361
Tiefeng31	Qiandou5	0.217149
TF8	Qiandou5	0.301486
Tenzai	Qiandou5	0.27707
Suinong8	Qiandou5	0.210625
Sui20	Qiandou5	0.227128
Sudou	Qiandou5	0.249599
Stone	Qiandou5	0.226175
SN25	Qiandou5	0.233299
SN14	Qiandou5	0.220543
SN1	Qiandou5	0.224026
Small yellow	Qiandou5	0.292874
Small Moshi	Qiandou5	0.35701
Shishengchangye	Qiandou5	0.258258
Shichenghongdou	Qiandou5	0.275116
SH10	Qiandou5	0.229826
Qindou	Qiandou5	0.24569
Zhonte1	QH33	0.246585
Zhonghuang35	QH33	0.215584
Zhong95-5388	QH33	0.253572
Zhong24	QH33	0.246513
Zhong20	QH33	0.225634
Zhong03-5413	QH33	0.278346
ZC3	QH33	0.257642
Z30	QH33	0.253175
Z8	QH33	0.251026
Yheidou	QH33	0.289613
YD23	QH33	0.215624
YD17	QH33	0.207685
Ybig seed	QH33	0.256095
Yanbojin	QH33	0.275632
Y28	QH33	0.23221
Y16	QH33	0.228164
Y15	QH33	0.232103
Xinyuqing	QH33	0.236766
Xepcohcka2	QH33	0.285976
Xamoshidou	QH33	0.26859
Williams82	QH33	0.23206
Wenfan7	QH33	0.211057
TN13	QH33	0.246818
TJ4	QH33	0.259181
Tiefeng31	QH33	0.216153
TF8	QH33	0.312306
Tenzai	QH33	0.235926
Suinong8	QH33	0.221445
Sui20	QH33	0.237949
Sudou	QH33	0.227411
Stone	QH33	0.236996
SN25	QH33	0.24412
SN14	QH33	0.231364
SN1	QH33	0.234847
Small yellow	QH33	0.226107
Small Moshi	QH33	0.290243
Shishengchangye	QH33	0.269078
Shichenghongdou	QH33	0.230727
SH10	QH33	0.240647
Qindou	QH33	0.2013
Qiandou5	QH33	0.232564
Zhonte1	QH32	0.282418
Zhonghuang35	QH32	0.251418
Zhong95-5388	QH32	0.289405
Zhong24	QH32	0.282347
Zhong20	QH32	0.261468
Zhong03-5413	QH32	0.31418
ZC3	QH32	0.293475
Z30	QH32	0.289008
Z8	QH32	0.286859
Yheidou	QH32	0.325446
YD23	QH32	0.251457
YD17	QH32	0.243518
Ybig seed	QH32	0.291928
Yanbojin	QH32	0.311465
Y28	QH32	0.268044
Y16	QH32	0.263998
Y15	QH32	0.267936
Xinyuqing	QH32	0.272599
Xepcohcka2	QH32	0.321809
Xamoshidou	QH32	0.304423
Williams82	QH32	0.267893
Wenfan7	QH32	0.246891
TN13	QH32	0.282651
TJ4	QH32	0.295015
Tiefeng31	QH32	0.251987
TF8	QH32	0.34814
Tenzai	QH32	0.27176
Suinong8	QH32	0.257278
Sui20	QH32	0.273782
Sudou	QH32	0.263245
Stone	QH32	0.272829
SN25	QH32	0.279953
SN14	QH32	0.267197
SN1	QH32	0.27068
Small yellow	QH32	0.26194
Small Moshi	QH32	0.326076
Shishengchangye	QH32	0.304912
Shichenghongdou	QH32	0.26656
SH10	QH32	0.27648
Qindou	QH32	0.237134
Qiandou5	QH32	0.268398
QH33	QH32	0.159019
Zhonte1	QH30	0.294832
Zhonghuang35	QH30	0.263832
Zhong95-5388	QH30	0.301819
Zhong24	QH30	0.294761
Zhong20	QH30	0.273882
Zhong03-5413	QH30	0.326594
ZC3	QH30	0.30589
Z30	QH30	0.301422
Z8	QH30	0.299274
Yheidou	QH30	0.33786
YD23	QH30	0.263871
YD17	QH30	0.255932
Ybig seed	QH30	0.304342
Yanbojin	QH30	0.323879
Y28	QH30	0.280458
Y16	QH30	0.276412
Y15	QH30	0.28035
Xinyuqing	QH30	0.285014
Xepcohcka2	QH30	0.334224
Xamoshidou	QH30	0.316838
Williams82	QH30	0.280307
Wenfan7	QH30	0.259305
TN13	QH30	0.295065
TJ4	QH30	0.307429
Tiefeng31	QH30	0.264401
TF8	QH30	0.360554
Tenzai	QH30	0.284174
Suinong8	QH30	0.269693
Sui20	QH30	0.286197
Sudou	QH30	0.275659
Stone	QH30	0.285243
SN25	QH30	0.292367
SN14	QH30	0.279612
SN1	QH30	0.283095
Small yellow	QH30	0.274355
Small Moshi	QH30	0.338491
Shishengchangye	QH30	0.317326
Shichenghongdou	QH30	0.278974
SH10	QH30	0.288894
Qindou	QH30	0.249548
Qiandou5	QH30	0.280812
QH33	QH30	0.178347
QH32	QH30	0.21418
Zhonte1	QH25	0.248731
Zhonghuang35	QH25	0.251505
Zhong95-5388	QH25	0.289492
Zhong24	QH25	0.315441
Zhong20	QH25	0.261554
Zhong03-5413	QH25	0.326082
ZC3	QH25	0.32657
Z30	QH25	0.289095
Z8	QH25	0.319954
Yheidou	QH25	0.40312
YD23	QH25	0.306754
YD17	QH25	0.298815
Ybig seed	QH25	0.325023
Yanbojin	QH25	0.15964
Y28	QH25	0.32334
Y16	QH25	0.319294
Y15	QH25	0.323233
Xinyuqing	QH25	0.305694
Xepcohcka2	QH25	0.233459
Xamoshidou	QH25	0.382098
Williams82	QH25	0.26798
Wenfan7	QH25	0.324565
TN13	QH25	0.248964
TJ4	QH25	0.21285
Tiefeng31	QH25	0.263889
TF8	QH25	0.22799
Tenzai	QH25	0.32381
Suinong8	QH25	0.223592
Sui20	QH25	0.240096
Sudou	QH25	0.296339
Stone	QH25	0.239142
SN25	QH25	0.246266
SN14	QH25	0.233511
SN1	QH25	0.236994
Small yellow	QH25	0.339615
Small Moshi	QH25	0.403751
Shishengchangye	QH25	0.271225
Shichenghongdou	QH25	0.321857
SH10	QH25	0.242793
Qindou	QH25	0.29243
Qiandou5	QH25	0.268485
QH33	QH25	0.279305
QH32	QH25	0.315138
QH30	QH25	0.327553
Zhonte1	Qbayuehang	0.309332
Zhonghuang35	Qbayuehang	0.278331
Zhong95-5388	Qbayuehang	0.316319
Zhong24	Qbayuehang	0.2433
Zhong20	Qbayuehang	0.288381
Zhong03-5413	Qbayuehang	0.341093
ZC3	Qbayuehang	0.316861
Z30	Qbayuehang	0.315922
Z8	Qbayuehang	0.253013
Yheidou	Qbayuehang	0.396939
YD23	Qbayuehang	0.300573
YD17	Qbayuehang	0.292634
Ybig seed	Qbayuehang	0.258081
Yanbojin	Qbayuehang	0.338379
Y28	Qbayuehang	0.317159
Y16	Qbayuehang	0.313113
Y15	Qbayuehang	0.317052
Xinyuqing	Qbayuehang	0.263201
Xepcohcka2	Qbayuehang	0.348723
Xamoshidou	Qbayuehang	0.375917
Williams82	Qbayuehang	0.294807
Wenfan7	Qbayuehang	0.318384
TN13	Qbayuehang	0.309564
TJ4	Qbayuehang	0.321928
Tiefeng31	Qbayuehang	0.2789
TF8	Qbayuehang	0.375053
Tenzai	Qbayuehang	0.317629
Suinong8	Qbayuehang	0.284192
Sui20	Qbayuehang	0.300696
Sudou	Qbayuehang	0.258225
Stone	Qbayuehang	0.299742
SN25	Qbayuehang	0.306867
SN14	Qbayuehang	0.294111
SN1	Qbayuehang	0.297594
Small yellow	Qbayuehang	0.333434
Small Moshi	Qbayuehang	0.39757
Shishengchangye	Qbayuehang	0.331825
Shichenghongdou	Qbayuehang	0.315676
SH10	Qbayuehang	0.303393
Qindou	Qbayuehang	0.286249
Qiandou5	Qbayuehang	0.295311
QH33	Qbayuehang	0.273124
QH32	Qbayuehang	0.308958
QH30	Qbayuehang	0.321372
QH25	Qbayuehang	0.342052
Zhonte1	Qanban11	0.290423
Zhonghuang35	Qanban11	0.259423
Zhong95-5388	Qanban11	0.29741
Zhong24	Qanban11	0.290352
Zhong20	Qanban11	0.269473
Zhong03-5413	Qanban11	0.322185
ZC3	Qanban11	0.30148
Z30	Qanban11	0.297013
Z8	Qanban11	0.294865
Yheidou	Qanban11	0.359075
YD23	Qanban11	0.262708
YD17	Qanban11	0.254769
Ybig seed	Qanban11	0.299933
Yanbojin	Qanban11	0.31947
Y28	Qanban11	0.279295
Y16	Qanban11	0.275249
Y15	Qanban11	0.279187
Xinyuqing	Qanban11	0.280604
Xepcohcka2	Qanban11	0.329815
Xamoshidou	Qanban11	0.338052
Williams82	Qanban11	0.275898
Wenfan7	Qanban11	0.28052
TN13	Qanban11	0.290656
TJ4	Qanban11	0.30302
Tiefeng31	Qanban11	0.259992
TF8	Qanban11	0.356145
Tenzai	Qanban11	0.245177
Suinong8	Qanban11	0.265284
Sui20	Qanban11	0.281787
Sudou	Qanban11	0.27125
Stone	Qanban11	0.280834
SN25	Qanban11	0.287958
SN14	Qanban11	0.275203
SN1	Qanban11	0.278685
Small yellow	Qanban11	0.295569
Small Moshi	Qanban11	0.359705
Shishengchangye	Qanban11	0.312917
Shichenghongdou	Qanban11	0.277811
SH10	Qanban11	0.284485
Qindou	Qanban11	0.248385
Qiandou5	Qanban11	0.276403
QH33	Qanban11	0.23526
QH32	Qanban11	0.271093
QH30	Qanban11	0.283507
QH25	Qanban11	0.323144
Qbayuehang	Qanban11	0.316963
Zhonte1	Ping black	0.349249
Zhonghuang35	Ping black	0.318249
Zhong95-5388	Ping black	0.356236
Zhong24	Ping black	0.349178
Zhong20	Ping black	0.328298
Zhong03-5413	Ping black	0.381011
ZC3	Ping black	0.360306
Z30	Ping black	0.355839
Z8	Ping black	0.35369
Yheidou	Ping black	0.248871
YD23	Ping black	0.318288
YD17	Ping black	0.310349
Ybig seed	Ping black	0.358759
Yanbojin	Ping black	0.378296
Y28	Ping black	0.334875
Y16	Ping black	0.330829
Y15	Ping black	0.334767
Xinyuqing	Ping black	0.33943
Xepcohcka2	Ping black	0.38864
Xamoshidou	Ping black	0.227848
Williams82	Ping black	0.334724
Wenfan7	Ping black	0.27099
TN13	Ping black	0.349482
TJ4	Ping black	0.361846
Tiefeng31	Ping black	0.318818
TF8	Ping black	0.414971
Tenzai	Ping black	0.338591
Suinong8	Ping black	0.324109
Sui20	Ping black	0.340613
Sudou	Ping black	0.330076
Stone	Ping black	0.33966
SN25	Ping black	0.346784
SN14	Ping black	0.334028
SN1	Ping black	0.337511
Small yellow	Ping black	0.297818
Small Moshi	Ping black	0.31352
Shishengchangye	Ping black	0.371743
Shichenghongdou	Ping black	0.333391
SH10	Ping black	0.343311
Qindou	Ping black	0.303965
Qiandou5	Ping black	0.335229
QH33	Ping black	0.268462
QH32	Ping black	0.304295
QH30	Ping black	0.316709
QH25	Ping black	0.381969
Qbayuehang	Ping black	0.375788
Qanban11	Ping black	0.337924
Zhonte1	PI486355	0.315174
Zhonghuang35	PI486355	0.284174
Zhong95-5388	PI486355	0.322161
Zhong24	PI486355	0.315103
Zhong20	PI486355	0.294224
Zhong03-5413	PI486355	0.346936
ZC3	PI486355	0.326232
Z30	PI486355	0.321764
Z8	PI486355	0.319616
Yheidou	PI486355	0.316566
YD23	PI486355	0.284213
YD17	PI486355	0.276274
Ybig seed	PI486355	0.324684
Yanbojin	PI486355	0.344221
Y28	PI486355	0.3008
Y16	PI486355	0.296754
Y15	PI486355	0.300692
Xinyuqing	PI486355	0.305356
Xepcohcka2	PI486355	0.354566
Xamoshidou	PI486355	0.295544
Williams82	PI486355	0.300649
Wenfan7	PI486355	0.238011
TN13	PI486355	0.315407
TJ4	PI486355	0.327771
Tiefeng31	PI486355	0.284743
TF8	PI486355	0.380896
Tenzai	PI486355	0.304516
Suinong8	PI486355	0.290035
Sui20	PI486355	0.306539
Sudou	PI486355	0.296001
Stone	PI486355	0.305585
SN25	PI486355	0.312709
SN14	PI486355	0.299954
SN1	PI486355	0.303437
Small yellow	PI486355	0.263744
Small Moshi	PI486355	0.317197
Shishengchangye	PI486355	0.337668
Shichenghongdou	PI486355	0.299316
SH10	PI486355	0.309236
Qindou	PI486355	0.26989
Qiandou5	PI486355	0.301154
QH33	PI486355	0.234387
QH32	PI486355	0.27022
QH30	PI486355	0.282635
QH25	PI486355	0.347895
Qbayuehang	PI486355	0.341714
Qanban11	PI486355	0.303849
Ping black	PI486355	0.295415
Zhonte1	PI437654	0.372384
Zhonghuang35	PI437654	0.341384
Zhong95-5388	PI437654	0.379371
Zhong24	PI437654	0.372313
Zhong20	PI437654	0.351434
Zhong03-5413	PI437654	0.404146
ZC3	PI437654	0.383441
Z30	PI437654	0.378974
Z8	PI437654	0.376825
Yheidou	PI437654	0.155234
YD23	PI437654	0.341423
YD17	PI437654	0.333484
Ybig seed	PI437654	0.381894
Yanbojin	PI437654	0.401431
Y28	PI437654	0.35801
Y16	PI437654	0.353964
Y15	PI437654	0.357902
Xinyuqing	PI437654	0.362565
Xepcohcka2	PI437654	0.411775
Xamoshidou	PI437654	0.210742
Williams82	PI437654	0.357859
Wenfan7	PI437654	0.294125
TN13	PI437654	0.372617
TJ4	PI437654	0.384981
Tiefeng31	PI437654	0.341953
TF8	PI437654	0.438106
Tenzai	PI437654	0.361726
Suinong8	PI437654	0.347244
Sui20	PI437654	0.363748
Sudou	PI437654	0.353211
Stone	PI437654	0.362795
SN25	PI437654	0.369919
SN14	PI437654	0.357163
SN1	PI437654	0.360646
Small yellow	PI437654	0.320954
Small Moshi	PI437654	0.336655
Shishengchangye	PI437654	0.394878
Shichenghongdou	PI437654	0.356526
SH10	PI437654	0.366446
Qindou	PI437654	0.3271
Qiandou5	PI437654	0.358364
QH33	PI437654	0.291597
QH32	PI437654	0.32743
QH30	PI437654	0.339844
QH25	PI437654	0.405104
Qbayuehang	PI437654	0.398924
Qanban11	PI437654	0.361059
Ping black	PI437654	0.250855
PI486355	PI437654	0.31855
Zhonte1	Phonmao	0.29519
Zhonghuang35	Phonmao	0.26419
Zhong95-5388	Phonmao	0.302177
Zhong24	Phonmao	0.295119
Zhong20	Phonmao	0.27424
Zhong03-5413	Phonmao	0.326952
ZC3	Phonmao	0.306248
Z30	Phonmao	0.30178
Z8	Phonmao	0.299632
Yheidou	Phonmao	0.360596
YD23	Phonmao	0.233946
YD17	Phonmao	0.226007
Ybig seed	Phonmao	0.3047
Yanbojin	Phonmao	0.324237
Y28	Phonmao	0.250533
Y16	Phonmao	0.246487
Y15	Phonmao	0.250425
Xinyuqing	Phonmao	0.285371
Xepcohcka2	Phonmao	0.334582
Xamoshidou	Phonmao	0.339573
Williams82	Phonmao	0.280665
Wenfan7	Phonmao	0.282041
TN13	Phonmao	0.295423
TJ4	Phonmao	0.307787
Tiefeng31	Phonmao	0.264759
TF8	Phonmao	0.360912
Tenzai	Phonmao	0.284532
Suinong8	Phonmao	0.270051
Sui20	Phonmao	0.286555
Sudou	Phonmao	0.276017
Stone	Phonmao	0.285601
SN25	Phonmao	0.292725
SN14	Phonmao	0.27997
SN1	Phonmao	0.283452
Small yellow	Phonmao	0.29709
Small Moshi	Phonmao	0.361226
Shishengchangye	Phonmao	0.317684
Shichenghongdou	Phonmao	0.23767
SH10	Phonmao	0.289252
Qindou	Phonmao	0.244519
Qiandou5	Phonmao	0.28117
QH33	Phonmao	0.236781
QH32	Phonmao	0.272614
QH30	Phonmao	0.285028
QH25	Phonmao	0.327911
Qbayuehang	Phonmao	0.32173
Qanban11	Phonmao	0.283865
Ping black	Phonmao	0.339445
PI486355	Phonmao	0.30537
PI437654	Phonmao	0.36258
Zhonte1	Peking	0.336604
Zhonghuang35	Peking	0.305604
Zhong95-5388	Peking	0.343591
Zhong24	Peking	0.336533
Zhong20	Peking	0.315653
Zhong03-5413	Peking	0.368366
ZC3	Peking	0.347661
Z30	Peking	0.343194
Z8	Peking	0.341045
Yheidou	Peking	0.219597
YD23	Peking	0.305643
YD17	Peking	0.297704
Ybig seed	Peking	0.346114
Yanbojin	Peking	0.365651
Y28	Peking	0.32223
Y16	Peking	0.318184
Y15	Peking	0.322122
Xinyuqing	Peking	0.326785
Xepcohcka2	Peking	0.375995
Xamoshidou	Peking	0.198574
Williams82	Peking	0.322079
Wenfan7	Peking	0.258345
TN13	Peking	0.336837
TJ4	Peking	0.349201
Tiefeng31	Peking	0.306173
TF8	Peking	0.402326
Tenzai	Peking	0.325946
Suinong8	Peking	0.311464
Sui20	Peking	0.327968
Sudou	Peking	0.317431
Stone	Peking	0.327015
SN25	Peking	0.334139
SN14	Peking	0.321383
SN1	Peking	0.324866
Small yellow	Peking	0.285173
Small Moshi	Peking	0.300875
Shishengchangye	Peking	0.359098
Shichenghongdou	Peking	0.320746
SH10	Peking	0.330666
Qindou	Peking	0.29132
Qiandou5	Peking	0.322584
QH33	Peking	0.255817
QH32	Peking	0.29165
QH30	Peking	0.304064
QH25	Peking	0.369324
Qbayuehang	Peking	0.363143
Qanban11	Peking	0.325279
Ping black	Peking	0.215075
PI486355	Peking	0.28277
PI437654	Peking	0.221581
Phonmao	Peking	0.3268
Zhonte1	Nova	0.241496
Zhonghuang35	Nova	0.135164
Zhong95-5388	Nova	0.238933
Zhong24	Nova	0.274432
Zhong20	Nova	0.154301
Zhong03-5413	Nova	0.285073
ZC3	Nova	0.285561
Z30	Nova	0.194395
Z8	Nova	0.278945
Yheidou	Nova	0.362111
YD23	Nova	0.265745
YD17	Nova	0.257805
Ybig seed	Nova	0.284013
Yanbojin	Nova	0.270543
Y28	Nova	0.282331
Y16	Nova	0.278285
Y15	Nova	0.282224
Xinyuqing	Nova	0.264685
Xepcohcka2	Nova	0.280887
Xamoshidou	Nova	0.341089
Williams82	Nova	0.143984
Wenfan7	Nova	0.283556
TN13	Nova	0.241729
TJ4	Nova	0.254092
Tiefeng31	Nova	0.22288
TF8	Nova	0.307217
Tenzai	Nova	0.282801
Suinong8	Nova	0.216356
Sui20	Nova	0.23286
Sudou	Nova	0.25533
Stone	Nova	0.231907
SN25	Nova	0.239031
SN14	Nova	0.226275
SN1	Nova	0.229758
Small yellow	Nova	0.298606
Small Moshi	Nova	0.362742
Shishengchangye	Nova	0.263989
Shichenghongdou	Nova	0.280847
SH10	Nova	0.235558
Qindou	Nova	0.251421
Qiandou5	Nova	0.217926
QH33	Nova	0.238296
QH32	Nova	0.274129
QH30	Nova	0.286544
QH25	Nova	0.274216
Qbayuehang	Nova	0.301043
Qanban11	Nova	0.282135
Ping black	Nova	0.34096
PI486355	Nova	0.306886
PI437654	Nova	0.364095
Phonmao	Nova	0.286902
Peking	Nova	0.328315
Zhonte1	Nmeidou	0.280608
Zhonghuang35	Nmeidou	0.249608
Zhong95-5388	Nmeidou	0.287595
Zhong24	Nmeidou	0.286615
Zhong20	Nmeidou	0.259657
Zhong03-5413	Nmeidou	0.31237
ZC3	Nmeidou	0.297744
Z30	Nmeidou	0.287198
Z8	Nmeidou	0.291128
Yheidou	Nmeidou	0.374295
YD23	Nmeidou	0.277928
YD17	Nmeidou	0.269989
Ybig seed	Nmeidou	0.296197
Yanbojin	Nmeidou	0.309655
Y28	Nmeidou	0.294515
Y16	Nmeidou	0.290469
Y15	Nmeidou	0.294407
Xinyuqing	Nmeidou	0.276868
Xepcohcka2	Nmeidou	0.319999
Xamoshidou	Nmeidou	0.353272
Williams82	Nmeidou	0.266083
Wenfan7	Nmeidou	0.29574
TN13	Nmeidou	0.280841
TJ4	Nmeidou	0.293205
Tiefeng31	Nmeidou	0.250177
TF8	Nmeidou	0.34633
Tenzai	Nmeidou	0.294985
Suinong8	Nmeidou	0.255468
Sui20	Nmeidou	0.271972
Sudou	Nmeidou	0.267514
Stone	Nmeidou	0.271019
SN25	Nmeidou	0.278143
SN14	Nmeidou	0.265387
SN1	Nmeidou	0.26887
Small yellow	Nmeidou	0.310789
Small Moshi	Nmeidou	0.374925
Shishengchangye	Nmeidou	0.303102
Shichenghongdou	Nmeidou	0.293031
SH10	Nmeidou	0.27467
Qindou	Nmeidou	0.263605
Qiandou5	Nmeidou	0.266588
QH33	Nmeidou	0.250479
QH32	Nmeidou	0.286313
QH30	Nmeidou	0.298727
QH25	Nmeidou	0.313328
Qbayuehang	Nmeidou	0.313226
Qanban11	Nmeidou	0.294318
Ping black	Nmeidou	0.353144
PI486355	Nmeidou	0.319069
PI437654	Nmeidou	0.376279
Phonmao	Nmeidou	0.299085
Peking	Nmeidou	0.340499
Nova	Nmeidou	0.272319
Zhonte1	Nigeria5	0.29489
Zhonghuang35	Nigeria5	0.26389
Zhong95-5388	Nigeria5	0.301877
Zhong24	Nigeria5	0.234058
Zhong20	Nigeria5	0.273939
Zhong03-5413	Nigeria5	0.326652
ZC3	Nigeria5	0.302419
Z30	Nigeria5	0.30148
Z8	Nigeria5	0.14073
Yheidou	Nigeria5	0.382498
YD23	Nigeria5	0.286131
YD17	Nigeria5	0.278192
Ybig seed	Nigeria5	0.223679
Yanbojin	Nigeria5	0.323937
Y28	Nigeria5	0.302718
Y16	Nigeria5	0.298672
Y15	Nigeria5	0.30261
Xinyuqing	Nigeria5	0.24876
Xepcohcka2	Nigeria5	0.334281
Xamoshidou	Nigeria5	0.361475
Williams82	Nigeria5	0.280365
Wenfan7	Nigeria5	0.303943
TN13	Nigeria5	0.295123
TJ4	Nigeria5	0.307487
Tiefeng31	Nigeria5	0.264459
TF8	Nigeria5	0.360612
Tenzai	Nigeria5	0.303188
Suinong8	Nigeria5	0.26975
Sui20	Nigeria5	0.286254
Sudou	Nigeria5	0.243783
Stone	Nigeria5	0.285301
SN25	Nigeria5	0.292425
SN14	Nigeria5	0.279669
SN1	Nigeria5	0.283152
Small yellow	Nigeria5	0.318992
Small Moshi	Nigeria5	0.383128
Shishengchangye	Nigeria5	0.317383
Shichenghongdou	Nigeria5	0.301234
SH10	Nigeria5	0.288952
Qindou	Nigeria5	0.271808
Qiandou5	Nigeria5	0.28087
QH33	Nigeria5	0.258682
QH32	Nigeria5	0.294516
QH30	Nigeria5	0.30693
QH25	Nigeria5	0.32761
Qbayuehang	Nigeria5	0.260669
Qanban11	Nigeria5	0.302521
Ping black	Nigeria5	0.361347
PI486355	Nigeria5	0.327272
PI437654	Nigeria5	0.384482
Phonmao	Nigeria5	0.307288
Peking	Nigeria5	0.348702
Nova	Nigeria5	0.286601
Nmeidou	Nigeria5	0.298785
Zhonte1	N989445A	0.256091
Zhonghuang35	N989445A	0.225091
Zhong95-5388	N989445A	0.263078
Zhong24	N989445A	0.277211
Zhong20	N989445A	0.23514
Zhong03-5413	N989445A	0.273949
ZC3	N989445A	0.28834
Z30	N989445A	0.262681
Z8	N989445A	0.281724
Yheidou	N989445A	0.364891
YD23	N989445A	0.268524
YD17	N989445A	0.260585
Ybig seed	N989445A	0.286793
Yanbojin	N989445A	0.285138
Y28	N989445A	0.285111
Y16	N989445A	0.281065
Y15	N989445A	0.285003
Xinyuqing	N989445A	0.267464
Xepcohcka2	N989445A	0.295482
Xamoshidou	N989445A	0.343868
Williams82	N989445A	0.241566
Wenfan7	N989445A	0.286336
TN13	N989445A	0.256324
TJ4	N989445A	0.268688
Tiefeng31	N989445A	0.18256
TF8	N989445A	0.321813
Tenzai	N989445A	0.285581
Suinong8	N989445A	0.230951
Sui20	N989445A	0.247455
Sudou	N989445A	0.25811
Stone	N989445A	0.246502
SN25	N989445A	0.253626
SN14	N989445A	0.24087
SN1	N989445A	0.244353
Small yellow	N989445A	0.301385
Small Moshi	N989445A	0.365521
Shishengchangye	N989445A	0.278585
Shichenghongdou	N989445A	0.283627
SH10	N989445A	0.250153
Qindou	N989445A	0.254201
Qiandou5	N989445A	0.242071
QH33	N989445A	0.241076
QH32	N989445A	0.276909
QH30	N989445A	0.289323
QH25	N989445A	0.288811
Qbayuehang	N989445A	0.303822
Qanban11	N989445A	0.284914
Ping black	N989445A	0.34374
PI486355	N989445A	0.309665
PI437654	N989445A	0.366875
Phonmao	N989445A	0.289681
Peking	N989445A	0.331095
Nova	N989445A	0.247802
Nmeidou	N989445A	0.275099
Nigeria5	N989445A	0.289381
Zhonte1	Maple Arrow	0.186739
Zhonghuang35	Maple Arrow	0.231368
Zhong95-5388	Maple Arrow	0.269355
Zhong24	Maple Arrow	0.295305
Zhong20	Maple Arrow	0.241418
Zhong03-5413	Maple Arrow	0.305946
ZC3	Maple Arrow	0.306433
Z30	Maple Arrow	0.268959
Z8	Maple Arrow	0.299817
Yheidou	Maple Arrow	0.382984
YD23	Maple Arrow	0.286617
YD17	Maple Arrow	0.278678
Ybig seed	Maple Arrow	0.304886
Yanbojin	Maple Arrow	0.257642
Y28	Maple Arrow	0.303204
Y16	Maple Arrow	0.299158
Y15	Maple Arrow	0.303096
Xinyuqing	Maple Arrow	0.285557
Xepcohcka2	Maple Arrow	0.267986
Xamoshidou	Maple Arrow	0.361961
Williams82	Maple Arrow	0.247843
Wenfan7	Maple Arrow	0.304429
TN13	Maple Arrow	0.222959
TJ4	Maple Arrow	0.241192
Tiefeng31	Maple Arrow	0.243753
TF8	Maple Arrow	0.294317
Tenzai	Maple Arrow	0.303674
Suinong8	Maple Arrow	0.197586
Sui20	Maple Arrow	0.21409
Sudou	Maple Arrow	0.276203
Stone	Maple Arrow	0.213137
SN25	Maple Arrow	0.220261
SN14	Maple Arrow	0.207505
SN1	Maple Arrow	0.210988
Small yellow	Maple Arrow	0.319478
Small Moshi	Maple Arrow	0.383614
Shishengchangye	Maple Arrow	0.223589
Shichenghongdou	Maple Arrow	0.30172
SH10	Maple Arrow	0.216788
Qindou	Maple Arrow	0.272294
Qiandou5	Maple Arrow	0.248348
QH33	Maple Arrow	0.259169
QH32	Maple Arrow	0.295002
QH30	Maple Arrow	0.307416
QH25	Maple Arrow	0.261315
Qbayuehang	Maple Arrow	0.321916
Qanban11	Maple Arrow	0.303007
Ping black	Maple Arrow	0.361833
PI486355	Maple Arrow	0.327758
PI437654	Maple Arrow	0.384968
Phonmao	Maple Arrow	0.307774
Peking	Maple Arrow	0.349188
Nova	Maple Arrow	0.25408
Nmeidou	Maple Arrow	0.293192
Nigeria5	Maple Arrow	0.307474
N989445A	Maple Arrow	0.268675
Zhonte1	LX1	0.192099
Zhonghuang35	LX1	0.200741
Zhong95-5388	LX1	0.238728
Zhong24	LX1	0.264678
Zhong20	LX1	0.210791
Zhong03-5413	LX1	0.275319
ZC3	LX1	0.275806
Z30	LX1	0.238332
Z8	LX1	0.269191
Yheidou	LX1	0.352357
YD23	LX1	0.25599
YD17	LX1	0.248051
Ybig seed	LX1	0.274259
Yanbojin	LX1	0.227015
Y28	LX1	0.272577
Y16	LX1	0.268531
Y15	LX1	0.272469
Xinyuqing	LX1	0.25493
Xepcohcka2	LX1	0.237359
Xamoshidou	LX1	0.331334
Williams82	LX1	0.217217
Wenfan7	LX1	0.273802
TN13	LX1	0.183744
TJ4	LX1	0.210565
Tiefeng31	LX1	0.213126
TF8	LX1	0.26369
Tenzai	LX1	0.273047
Suinong8	LX1	0.158371
Sui20	LX1	0.174875
Sudou	LX1	0.245576
Stone	LX1	0.176519
SN25	LX1	0.176289
SN14	LX1	0.16829
SN1	LX1	0.171773
Small yellow	LX1	0.288852
Small Moshi	LX1	0.352988
Shishengchangye	LX1	0.214593
Shichenghongdou	LX1	0.271093
SH10	LX1	0.177573
Qindou	LX1	0.241667
Qiandou5	LX1	0.217721
QH33	LX1	0.228542
QH32	LX1	0.264375
QH30	LX1	0.276789
QH25	LX1	0.230688
Qbayuehang	LX1	0.291289
Qanban11	LX1	0.27238
Ping black	LX1	0.331206
PI486355	LX1	0.297131
PI437654	LX1	0.354341
Phonmao	LX1	0.277147
Peking	LX1	0.318561
Nova	LX1	0.223453
Nmeidou	LX1	0.262565
Nigeria5	LX1	0.276847
N989445A	LX1	0.238048
Maple Arrow	LX1	0.204683
Zhonte1	Lee	0.228149
Zhonghuang35	Lee	0.197149
Zhong95-5388	Lee	0.235136
Zhong24	Lee	0.249269
Zhong20	Lee	0.207198
Zhong03-5413	Lee	0.240607
ZC3	Lee	0.260398
Z30	Lee	0.234739
Z8	Lee	0.253782
Yheidou	Lee	0.336949
YD23	Lee	0.240582
YD17	Lee	0.232643
Ybig seed	Lee	0.258851
Yanbojin	Lee	0.257196
Y28	Lee	0.257169
Y16	Lee	0.253123
Y15	Lee	0.257061
Xinyuqing	Lee	0.239522
Xepcohcka2	Lee	0.26754
Xamoshidou	Lee	0.315926
Williams82	Lee	0.213624
Wenfan7	Lee	0.258394
TN13	Lee	0.228382
TJ4	Lee	0.240746
Tiefeng31	Lee	0.183814
TF8	Lee	0.293871
Tenzai	Lee	0.257639
Suinong8	Lee	0.203009
Sui20	Lee	0.219513
Sudou	Lee	0.230168
Stone	Lee	0.21856
SN25	Lee	0.225684
SN14	Lee	0.212928
SN1	Lee	0.216411
Small yellow	Lee	0.273443
Small Moshi	Lee	0.337579
Shishengchangye	Lee	0.250642
Shichenghongdou	Lee	0.255685
SH10	Lee	0.222211
Qindou	Lee	0.226259
Qiandou5	Lee	0.214129
QH33	Lee	0.213133
QH32	Lee	0.248967
QH30	Lee	0.261381
QH25	Lee	0.260869
Qbayuehang	Lee	0.27588
Qanban11	Lee	0.256972
Ping black	Lee	0.315798
PI486355	Lee	0.281723
PI437654	Lee	0.338933
Phonmao	Lee	0.261739
Peking	Lee	0.303153
Nova	Lee	0.21986
Nmeidou	Lee	0.247157
Nigeria5	Lee	0.261439
N989445A	Lee	0.208736
Maple Arrow	Lee	0.240733
LX1	Lee	0.210106
Zhonte1	L-79	0.201244
Zhonghuang35	L-79	0.231517
Zhong95-5388	L-79	0.269504
Zhong24	L-79	0.295454
Zhong20	L-79	0.241567
Zhong03-5413	L-79	0.306095
ZC3	L-79	0.306582
Z30	L-79	0.269107
Z8	L-79	0.299966
Yheidou	L-79	0.383133
YD23	L-79	0.286766
YD17	L-79	0.278827
Ybig seed	L-79	0.305035
Yanbojin	L-79	0.257791
Y28	L-79	0.303353
Y16	L-79	0.299307
Y15	L-79	0.303245
Xinyuqing	L-79	0.285706
Xepcohcka2	L-79	0.268135
Xamoshidou	L-79	0.36211
Williams82	L-79	0.247992
Wenfan7	L-79	0.304578
TN13	L-79	0.223108
TJ4	L-79	0.241341
Tiefeng31	L-79	0.243902
TF8	L-79	0.294466
Tenzai	L-79	0.303823
Suinong8	L-79	0.197735
Sui20	L-79	0.214239
Sudou	L-79	0.276352
Stone	L-79	0.213286
SN25	L-79	0.22041
SN14	L-79	0.207654
SN1	L-79	0.211137
Small yellow	L-79	0.319627
Small Moshi	L-79	0.383763
Shishengchangye	L-79	0.208358
Shichenghongdou	L-79	0.301869
SH10	L-79	0.216937
Qindou	L-79	0.272443
Qiandou5	L-79	0.248497
QH33	L-79	0.259318
QH32	L-79	0.295151
QH30	L-79	0.307565
QH25	L-79	0.261464
Qbayuehang	L-79	0.322065
Qanban11	L-79	0.303156
Ping black	L-79	0.361982
PI486355	L-79	0.327907
PI437654	L-79	0.385117
Phonmao	L-79	0.307923
Peking	L-79	0.349337
Nova	L-79	0.254229
Nmeidou	L-79	0.293341
Nigeria5	L-79	0.307623
N989445A	L-79	0.268824
Maple Arrow	L-79	0.213828
LX1	L-79	0.204832
Lee	L-79	0.240882
Zhonte1	L-10	0.25134
Zhonghuang35	L-10	0.220339
Zhong95-5388	L-10	0.258327
Zhong24	L-10	0.27246
Zhong20	L-10	0.230389
Zhong03-5413	L-10	0.191149
ZC3	L-10	0.283589
Z30	L-10	0.25793
Z8	L-10	0.276973
Yheidou	L-10	0.360139
YD23	L-10	0.263773
YD17	L-10	0.255834
Ybig seed	L-10	0.282042
Yanbojin	L-10	0.280387
Y28	L-10	0.280359
Y16	L-10	0.276313
Y15	L-10	0.280252
Xinyuqing	L-10	0.262713
Xepcohcka2	L-10	0.290731
Xamoshidou	L-10	0.339117
Williams82	L-10	0.236815
Wenfan7	L-10	0.281584
TN13	L-10	0.251573
TJ4	L-10	0.263936
Tiefeng31	L-10	0.207005
TF8	L-10	0.317061
Tenzai	L-10	0.28083
Suinong8	L-10	0.2262
Sui20	L-10	0.242704
Sudou	L-10	0.253358
Stone	L-10	0.241751
SN25	L-10	0.248875
SN14	L-10	0.236119
SN1	L-10	0.239602
Small yellow	L-10	0.296634
Small Moshi	L-10	0.36077
Shishengchangye	L-10	0.273833
Shichenghongdou	L-10	0.278876
SH10	L-10	0.245402
Qindou	L-10	0.249449
Qiandou5	L-10	0.237319
QH33	L-10	0.236324
QH32	L-10	0.272158
QH30	L-10	0.284572
QH25	L-10	0.28406
Qbayuehang	L-10	0.299071
Qanban11	L-10	0.280163
Ping black	L-10	0.338989
PI486355	L-10	0.304914
PI437654	L-10	0.362124
Phonmao	L-10	0.28493
Peking	L-10	0.326343
Nova	L-10	0.243051
Nmeidou	L-10	0.270348
Nigeria5	L-10	0.284629
N989445A	L-10	0.231927
Maple Arrow	L-10	0.263924
LX1	L-10	0.233297
Lee	L-10	0.198584
L-79	L-10	0.264073
Zhonte1	Ken15	0.206435
Zhonghuang35	Ken15	0.215077
Zhong95-5388	Ken15	0.253065
Zhong24	Ken15	0.279014
Zhong20	Ken15	0.225127
Zhong03-5413	Ken15	0.289655
ZC3	Ken15	0.290143
Z30	Ken15	0.252668
Z8	Ken15	0.283527
Yheidou	Ken15	0.366693
YD23	Ken15	0.270327
YD17	Ken15	0.262387
Ybig seed	Ken15	0.288595
Yanbojin	Ken15	0.241351
Y28	Ken15	0.286913
Y16	Ken15	0.282867
Y15	Ken15	0.286805
Xinyuqing	Ken15	0.269267
Xepcohcka2	Ken15	0.251695
Xamoshidou	Ken15	0.345671
Williams82	Ken15	0.231553
Wenfan7	Ken15	0.288138
TN13	Ken15	0.19344
TJ4	Ken15	0.224901
Tiefeng31	Ken15	0.227462
TF8	Ken15	0.278026
Tenzai	Ken15	0.287383
Suinong8	Ken15	0.131019
Sui20	Ken15	0.179095
Sudou	Ken15	0.259912
Stone	Ken15	0.190855
SN25	Ken15	0.195382
SN14	Ken15	0.12813
SN1	Ken15	0.175993
Small yellow	Ken15	0.303188
Small Moshi	Ken15	0.367324
Shishengchangye	Ken15	0.228929
Shichenghongdou	Ken15	0.285429
SH10	Ken15	0.181793
Qindou	Ken15	0.256003
Qiandou5	Ken15	0.232057
QH33	Ken15	0.242878
QH32	Ken15	0.278711
QH30	Ken15	0.291126
QH25	Ken15	0.245025
Qbayuehang	Ken15	0.305625
Qanban11	Ken15	0.286716
Ping black	Ken15	0.345542
PI486355	Ken15	0.311468
PI437654	Ken15	0.368677
Phonmao	Ken15	0.291483
Peking	Ken15	0.332897
Nova	Ken15	0.237789
Nmeidou	Ken15	0.276901
Nigeria5	Ken15	0.291183
N989445A	Ken15	0.252384
Maple Arrow	Ken15	0.219019
LX1	Ken15	0.179804
Lee	Ken15	0.224442
L-79	Ken15	0.219168
L-10	Ken15	0.247633
Zhonte1	Ken14	0.202792
Zhonghuang35	Ken14	0.211434
Zhong95-5388	Ken14	0.249421
Zhong24	Ken14	0.27537
Zhong20	Ken14	0.221483
Zhong03-5413	Ken14	0.286012
ZC3	Ken14	0.286499
Z30	Ken14	0.249024
Z8	Ken14	0.279883
Yheidou	Ken14	0.36305
YD23	Ken14	0.266683
YD17	Ken14	0.258744
Ybig seed	Ken14	0.284952
Yanbojin	Ken14	0.237708
Y28	Ken14	0.283269
Y16	Ken14	0.279224
Y15	Ken14	0.283162
Xinyuqing	Ken14	0.265623
Xepcohcka2	Ken14	0.248052
Xamoshidou	Ken14	0.342027
Williams82	Ken14	0.227909
Wenfan7	Ken14	0.284494
TN13	Ken14	0.189796
TJ4	Ken14	0.221257
Tiefeng31	Ken14	0.223819
TF8	Ken14	0.274382
Tenzai	Ken14	0.28374
Suinong8	Ken14	0.158948
Sui20	Ken14	0.168839
Sudou	Ken14	0.256268
Stone	Ken14	0.187212
SN25	Ken14	0.191739
SN14	Ken14	0.168866
SN1	Ken14	0.165737
Small yellow	Ken14	0.299544
Small Moshi	Ken14	0.36368
Shishengchangye	Ken14	0.225285
Shichenghongdou	Ken14	0.281786
SH10	Ken14	0.112025
Qindou	Ken14	0.25236
Qiandou5	Ken14	0.228414
QH33	Ken14	0.239234
QH32	Ken14	0.275068
QH30	Ken14	0.287482
QH25	Ken14	0.241381
Qbayuehang	Ken14	0.301981
Qanban11	Ken14	0.283073
Ping black	Ken14	0.341899
PI486355	Ken14	0.307824
PI437654	Ken14	0.365034
Phonmao	Ken14	0.28784
Peking	Ken14	0.329254
Nova	Ken14	0.234145
Nmeidou	Ken14	0.273258
Nigeria5	Ken14	0.287539
N989445A	Ken14	0.248741
Maple Arrow	Ken14	0.215376
LX1	Ken14	0.176161
Lee	Ken14	0.220798
L-79	Ken14	0.215524
L-10	Ken14	0.243989
Ken15	Ken14	0.18038
Zhonte1	Keburi	0.222604
Zhonghuang35	Keburi	0.252878
Zhong95-5388	Keburi	0.290865
Zhong24	Keburi	0.316814
Zhong20	Keburi	0.262927
Zhong03-5413	Keburi	0.327455
ZC3	Keburi	0.327943
Z30	Keburi	0.290468
Z8	Keburi	0.321327
Yheidou	Keburi	0.404493
YD23	Keburi	0.308127
YD17	Keburi	0.300188
Ybig seed	Keburi	0.326396
Yanbojin	Keburi	0.279151
Y28	Keburi	0.324713
Y16	Keburi	0.320667
Y15	Keburi	0.324606
Xinyuqing	Keburi	0.307067
Xepcohcka2	Keburi	0.289496
Xamoshidou	Keburi	0.383471
Williams82	Keburi	0.269353
Wenfan7	Keburi	0.325938
TN13	Keburi	0.244468
TJ4	Keburi	0.262701
Tiefeng31	Keburi	0.265262
TF8	Keburi	0.315826
Tenzai	Keburi	0.325183
Suinong8	Keburi	0.219096
Sui20	Keburi	0.2356
Sudou	Keburi	0.297712
Stone	Keburi	0.234646
SN25	Keburi	0.24177
SN14	Keburi	0.229015
SN1	Keburi	0.232498
Small yellow	Keburi	0.340988
Small Moshi	Keburi	0.405124
Shishengchangye	Keburi	0.183003
Shichenghongdou	Keburi	0.32323
SH10	Keburi	0.238297
Qindou	Keburi	0.293803
Qiandou5	Keburi	0.269858
QH33	Keburi	0.280678
QH32	Keburi	0.316512
QH30	Keburi	0.328926
QH25	Keburi	0.282825
[truncated: 9,177 more rows]

## Sheet: Caption
Pairwise Patristic Distances Between Sequences
Patristic distances between pairs of sequences are shown. Analyses were conducted using the Maximum Composite Likelihood model [1]. This analysis involved 150 nucleotide sequences. All ambiguous positions were removed for each sequence pair (pairwise deletion option). There were a total of 36976 positions in the final dataset. Evolutionary analyses were conducted in MEGA X [2].
1. Tamura K., Nei M., and Kumar S. (2004). Prospects for inferring very large phylogenies by using the neighbor-joining method. Proceedings of the National Academy of Sciences (USA) 101:11030-11035.
2. Kumar S., Stecher G., Li M., Knyaz C., and Tamura K. (2018). MEGA X: Molecular Evolutionary Genetics Analysis across computing platforms. Molecular Biology and Evolution 35:1547-1549.
Disclaimer: Although utmost care has been taken to ensure the correctness of the caption, the caption text is provided "as is" without any warranty of any kind. Authors advise the user to carefully check the caption prior to its use for any purpose and report any errors or problems to the authors immediately (www.megasoftware.net). In no event shall the authors and their employers be liable for a…
