# Supplementary material for: Molecular-Assisted Distinctness and Uniformity Testing Using SLAF-Sequencing Approach in Soybean
Source: Genes (Basel). 2020 Feb 6;11(2):175. doi: 10.3390/genes11020175 (PMC7074437; doi:10.3390/genes11020175)
Supplement: Supplementary file 1 [file genes-11-00175-s001.zip › Table S1 revised.xls]

## Sheet: SSR primers
Table S1. The primer information of SSR markers.
Name	Chr	Lingage group	Position	Forward primer	Revese primer	Length
Satt002	17	D2	46.04	TGTGGGTAAAATAGATAAAAAT	TCATTTTGAATCGTTGAA	127
Satt005	2	D1b	80.53	TATCCTAGAGAAGAACTAAAAAA	GTCGATTAGGCTTGAAATA	141
Satt168	14	B2	45.43	CGCTTGCCCAAAAATTAATAGTA	CCATTCTCCAACCTCAATCTTATAT	203
Satt184	1	D1a	17.09	GCGCTATGTAGATTATCCAAATTACGC	GCCACTTACTGTTACTCAT	168
Satt194	4	C1	16.75	GGGCCCAACTGATATTTAATTGTAA	GCGCTTTGTGTTCCGATTTTGAT	246
Satt197	11	B1	48.91	CACTGCTTTTTCCCCTCTCT	AAGATACCCCCAACATTATTTGTAA	173
Satt216	2	D1b	9.8	TACCCTTAATCACCGGACAA	AGGGAACTAACACATTTAATCATCA	197
Satt230	15	E	101.52	CCGTCACCGTTAATAAAATAGCAT	CTCCCCCAAATTTAACCTTAAAGA	200
Satt236	5	A1	87.74	GCGTGCTTCAAACCAACAAACAACTTA	GCGGTTTGCAGTACGTACCTAAAATAGA	224
Satt239	20	I	36.48	GCGCCAAAAAATGAATCACAAT	GCGAACACAATCAACATCCTTGAAC	192
Satt242	9	K	13.84	GCGTTGATCAGGTCGATTTTTATTTGT	GCGAGTGCCAACTAACTACTTTTATGA	193
Satt243	10	O	115.31	GCGCATTGCACATTAGGTTTTCTGTT	GCGGTAAGATCACGCCATTATTTAAGA	200
Satt267	1	D1a	52.12	CCGGTCTGACCTATTCTCAT	CACGGCGTATTTTTATTTTG	246
Satt286	6	C2	97.71	GCGGCGTTAATTTATGCCGGAAA	GCGTTTGGTCTAGAATAGTTCTCA	217
Satt307	6	C2	116.17	GCGCTGGCCTTTAGAAC	GCGTTGTAGGAAATTTGAGTAGTAAG	162
Satt279	12	H	63.91	GCGCAAAAGGACGCCCACCAATAG	GCGGTGATCGGATGTTATAGTTTCAG	192
Satt309	18	G	9.84	GCGCCTTCAAATTGGCGTCTT	GCGCCTTAAATAAAACCCGAAACT	146
Satt334	13	F	68.96	GCGTTAAGAATGCATTTATGTTTAGTC	GCGAGTTTTTGGTTGGATTGAGTTG	202
Satt339	3	N	63.06	TAATATGCTTTAAGTGGTGTGGTTATG	GTTAAGCAGTTCCTCTCATCACG	236
Satt346	7	M	107.21	GGAGGGAGGAAAGTGTTGTGG	GCGCATGCTTTTCATAAGTTT	208
Satt352	18	G	51.18	GCGAATGTATTTTTGTTTCTCCATCAA	TGATAAGCCAAAAAATGGAAGCATAG	184
Satt373	19	L	100.38	TCCGCGAGATAAATTCGTAAAAT	GGCCAGATACCCAAGTTGTACTTGT	254
Satt390	8	A2	8.2	AGTGGCTGATAAAAAAAATACTCA	ATAATCGCGGCACAATAATTC	223
Satt431	16	J	80.36	GCGTGGCACCCTTGATAAATAA	GCGCACGAAAGTTTTTCTGTAACA	250
Satt530	3	N	27.41	CATGCATATTGACTTCATTATT	CCAAGCGGGTGAAGAGGTTTTT	220
Satt565	4	C1	1.77	GCGCCCGGAACTTGTAATAACCTAAT	GCGCTCTCTTATGATGTTCATAATAA	186
Satt571	20	I	18.82	GGGTAGGGGTGGAATATAAG	GCGGGATCCGCGGATGGTCAAAG	153
Satt586	13	F	2.67	GCGGCCTCCAAACTCCAAGTAT	GCGCCCAAATGATTAATCACTCA	212
Satt588	9	K	101.42	GCTGCATATCCACTCTCATTGACT	GAGCCAAAACCAAAGTGAAGAAC	169
Satt590	7	M	8.07	GCGCGCATTTTTTAAGTTAATGTTCT	GCGCGAGTTAGCGAATTATTTGTC	318
Satt596	16	J	42.59	TCCCTTCGTCCACCAAAT	CCGTCGATTCCGTACAA	252
Sct_189	20	I	114.81	CTTTTCCTGGCAATGAT	AAAATCGCAAAACCTTAGT	165
Satt022	3	N	88.97	GGGGGATCTGATTGTATTTTACCT	CGGGTTTCAAAAAACCATCCTTAC	208
Satt146	13	F	3.63	AAGGGATCCCTCAACTGACTG	GTGGTGGTGGTGAAAACTATTAGAA	290
Satt157	2	D1b	44.4	GGGCTCACTCTCGATAGTAGGTATAAAG	GGGATACCAAAAGGAATAATTGTCTT	257
Satt300	5	A1	31.31	GCGCCCACACAACCTTTAATCTT	GCGGCGACTGTTAACGTGTC	240
Satt409	8	A2	136	CCTTAGACCATGAATGTCTCGAAGATA	CTTAAGGACACGTGGAAGATGACTAC	183
Satt414	16	J	41.67	GCGTATTCCTAGTCACATGCTATTTCA	GCGTCATAATAATGCCTAGAACATAAA	306
Satt442	12	H	44.55	CCTGGACTTGTTTGCTCATCAA	GCGGTTCAAGGCTTCAAGTAGTCAC	265
Satt556	14	B2	61.73	GCGATAAAACCCGATAAATAA	GCGTTGTGCACCTTGTTTTCT	167
Satt308	7	M	124.01	GCGTTAAGGTTGGCAGGGTGGAAGTG	GCGCAGCTTTATACAAAAATCAACAA	170
Satt281	6	C2	39.09	AAGCTCCACATGCAGTTCAAAAC	TGCATGGCACGAGAAAGAAGTA	184
